# Supplementary material for: The Effects of City Streets on an Urban Disease Vector
Source: PLoS Comput Biol. 2013 Jan 17;9(1):e1002801. doi: 10.1371/journal.pcbi.1002801 (PMC3547802; doi:10.1371/journal.pcbi.1002801)
Supplement: Data S1 — Annotated code in R with data. Two datasets are given. One corresponds to the original, de-identified data (realData.R) where spatial relationships are given through the distance matrix between points. The second dataset (JitteredDataPaucarpata.csv) corresponds to a generated dataset having the same spatial characteristics as the original dataset. The given examples with this second dataset (example_structuredMI.R and example_fit_GMRF.R) provide a model for application of these methods to new datasets. Please see the README file for details. Updated code can be accessed through github: https://github.com/cbarbu/spatcontrol. (ZIP) [file pcbi.1002801.s001.zip]

Archive with 18 entries (16 files):
- cityStreetsUrbanDisease/
- cityStreetsUrbanDisease/README.md
- cityStreetsUrbanDisease/example_generation.R
- cityStreetsUrbanDisease/spatcontrol/
- cityStreetsUrbanDisease/spatcontrol/.gitignore
- cityStreetsUrbanDisease/spatcontrol/.spatcontrol.R.swp
- cityStreetsUrbanDisease/spatcontrol/spatcontrol.c
- cityStreetsUrbanDisease/spatcontrol/spatcontrol.R
- cityStreetsUrbanDisease/spatcontrol/.example_fit_GMRF.R.swp
- cityStreetsUrbanDisease/spatcontrol/manual_stop.R
- cityStreetsUrbanDisease/spatcontrol/parameters_extrapol.R
- cityStreetsUrbanDisease/example_onRealData.R
- cityStreetsUrbanDisease/example_structuredMI.R
- cityStreetsUrbanDisease/JitteredDataPaucarpata.csv
- cityStreetsUrbanDisease/realData.R
- cityStreetsUrbanDisease/example_fit_GMRF.R
- cityStreetsUrbanDisease/manual_stop.R
- cityStreetsUrbanDisease/parameters_extrapol.R
