# Supplementary material for: The Effects of City Streets on an Urban Disease Vector
Source: PLoS Comput Biol. 2013 Jan 17;9(1):e1002801. doi: 10.1371/journal.pcbi.1002801 (PMC3547802; doi:10.1371/journal.pcbi.1002801)
Supplement: Data S1 — Annotated code in R with data. Two datasets are given. One corresponds to the original, de-identified data (realData.R) where spatial relationships are given through the distance matrix between points. The second dataset (JitteredDataPaucarpata.csv) corresponds to a generated dataset having the same spatial characteristics as the original dataset. The given examples with this second dataset (example_structuredMI.R and example_fit_GMRF.R) provide a model for application of these methods to new datasets. Please see the README file for details. Updated code can be accessed through github: https://github.com/cbarbu/spatcontrol. (ZIP) [file pcbi.1002801.s001.zip › cityStreetsUrbanDisease/README.md]

spatcontrol
===========

This package aims at exploring the determinants of spatial data. It focuses on complex spatial patterns: here the focus is on influence of known barriers on the dispersion/spatial autocorrelation.

Installation:
-------------
Simply source spatcontrol.R to use the spatial analysis functions:
```
source("spatcontrol/spatcontrol.R")
```
In addition, substantial computation time can be saved when using large datasets by using the attached C code, compilation in spatcontrol/
```
R CMD SHLIB spatcontrol.c
```

Main functionalities and examples:
----------------------------------

Functions are in spatcontrol.R. Example of the use of the main functionalities are given the in the example\_\* files:
- how to generate spatially autocorrelated data in example\_generation.R with gen.map
- how to compute structured autocorrelograms to examine the impact of known barriers on presence absence data in example\_structuredMI.R. 
- fit a gaussian field while accounting for known barriers, cofactors and observers quality in the fit in example\_fit\_GMRF.R The parameters for the priors are configured in parameters\_extrapol.r

Other utility functions can be found in spatcontrol.R, organized into chapters:
- General purpose functions (data management, sparse matrices handling, plotting)
- Functions specific to the structured autocorrelograms
- Map generation
- Functions specific to the Latent Class Gaussian field model

Credits:
----------------------------------
This package is maintained by Corentin Barbu currently at University of Pennsylvania in Michael Levy's lab.

The spatcontrol package is under development at the github repository: 
https://github.com/cbarbu/spatcontrol 

Participation is welcome through forking and pull request in GitHub. The code may at some point be shared in part or fully as a CRAN package.
