# Supplementary material for: The Effects of City Streets on an Urban Disease Vector
Source: PLoS Comput Biol. 2013 Jan 17;9(1):e1002801. doi: 10.1371/journal.pcbi.1002801 (PMC3547802; doi:10.1371/journal.pcbi.1002801)
Supplement: Data S1 — Annotated code in R with data. Two datasets are given. One corresponds to the original, de-identified data (realData.R) where spatial relationships are given through the distance matrix between points. The second dataset (JitteredDataPaucarpata.csv) corresponds to a generated dataset having the same spatial characteristics as the original dataset. The given examples with this second dataset (example_structuredMI.R and example_fit_GMRF.R) provide a model for application of these methods to new datasets. Please see the README file for details. Updated code can be accessed through github: https://github.com/cbarbu/spatcontrol. (ZIP) [file pcbi.1002801.s001.zip › cityStreetsUrbanDisease/spatcontrol/spatcontrol.c]

/*
 * ===========================================================================
 *
 *       Filename:  spatcontrol.c
 *
 *    Description:  C functions for spatcontrol.R
 *    		should be compiled by:
 *    		R CMD SHLIB spatcontrol.c
 *
 *        Version:  1.0
 *        Created:  06/10/2011 02:21:15 PM
 *       Revision:  none
 *       Compiler:  gcc
 *
 *         Author:  C. Barbu (CB), corentin.barbu@gmail.com
 *        Company:  CCEB, University of Pennsylvania
 *
 * =====================================================================================
 */

#include <stdlib.h>
#include <stdio.h>
#include <math.h>
#include <time.h>

// change all entries bigger than limit to 0
void filter_spam(double *entries, int *pnb_ent,double *limit){
	int i=0;
	for ( i = 0; i < *pnb_ent; i += 1 ) { 
		// printf("i %i ent %f limit %f \n",i,entries[i],*limit);
		if(entries[i]>*limit){
			entries[i]=0.;
		}
	}
}

// multiply by f the values of dm that corresponds to an entry in AS
void specific_multiply(int *pdim,double *entries_dm,int *pnb_ent_dm,int *rpoint_dm,int *colind_dm,double *entries_AS,int *pnb_ent_AS,int *rpoint_AS,int *colind_AS,double *f){
	int i=0;
	int k=0;
	int col=0;
	int row=1;
	double new_dist=0.;
	// printf("f:%f",*f);
	for ( i = 0; i < *pnb_ent_AS; i += 1 ) { 
		// printf("i:%i AS:%f colAS:%i \n",i,entries_AS[i],colind_AS[i]);
		 // find corresponding column and row
		 col=colind_AS[i];
		 while(rpoint_AS[row]<=i+1 && row<*pdim){
		 	row++;
		 }
		// find corresponding entry in dm
		k = rpoint_dm[row-1]-1;
		while(k<rpoint_dm[row]){
			if(colind_dm[k]==col){
				break;
			}
			k++;
		}
		// if(i>=1690 && i<1707){
		// 	printf("i %i col %i row %i k %i \n",i,col,row,k);
		// }
		
		// change the entry
		if(k==rpoint_dm[row]){
			printf("WARNING: dm doesn't have the entry [%i,%i], keep 0\n",row,col);
		}else{
			// printf("i:%i row:%i col:%i AS:%f dm:%f\n",i,row,col,entries_AS[i],entries_dm[k]);
			entries_dm[k]=entries_dm[k]* *f;
		}
	}
}

// for a given Delta recalculate Dmat
void DmatFromDelta(int *pdim,double *Delta,double *tr, double *entries_dm,int *pnb_ent_dm,int *rpoint_dm,int *colind_dm,double *entries_AS,int *pnb_ent_AS,int *rpoint_AS,int *colind_AS){	
	int i=0;
	int k=0;
	int col=0;
	int row=1;
	double new_dist=0.;
	for ( i = 0; i < *pnb_ent_AS; i += 1 ) { 
		// printf("i:%i AS:%f colAS:%i \n",i,entries_AS[i],colind_AS[i]);
		 // find corresponding column and row
		 col=colind_AS[i];
		 while(rpoint_AS[row]<=i+1 && row<*pdim){
		 	row++;
		 }
		// find corresponding entry in dm
		k = rpoint_dm[row-1]-1;
		while(k<rpoint_dm[row]){
			if(colind_dm[k]==col){
				break;
			}
			k++;
		}
		// change the entry
		if(k==rpoint_dm[row]){
			printf("WARNING: dm doesn't have the entry [%i,%i], keep 0\n",row,col);
		}else{
			// printf("i:%i row:%i col:%i AS:%f dm:%f\n",i,row,col,entries_AS[i],entries_dm[k]);
			new_dist=*Delta+entries_dm[k];
			if(new_dist>*tr){
				entries_dm[k]=0;
			}else{
				entries_dm[k]=new_dist;
			}
		}
	}
}

void resample_old(double *d,int *pd_l){
	// d vector of double 
	// d_l size of d
	int from=0;
	int to=0;
	double inter=0.;
	int d_l=*pd_l;
	
	// proceede by permutations
	int nb_perm=(d_l/2)+1; // minimum to be able to move everybody
	// printf("nb_perm: %i \n",nb_perm);
	int i=0;
	for ( i = 0; i < nb_perm; i++ ) { 
		 from=rand()%d_l;
		 to=rand()%d_l;
		 // printf("from %i to %i \n",from,to);
		 double inter=d[to];
		 d[to]=d[from];
		 d[from]=inter;
	}
}

void resample(double *d,int *pd_l){
	// d vector of double 
	// d_l size of d
	int d_ind[*pd_l];
	double d_new[*pd_l];
	int loc=0;
	int i=0;
	int k=0;
	int num_loc=0;
	
	for ( i = 0; i < *pd_l; i += 1 ) { 
		 d_ind[i]=1; 
	}
	for ( i = *pd_l; i > 0; i -- ) { 
		 num_loc=rand()%i;
		 loc=-1;
		 k=0;
		 while(k<num_loc+1 && k<*pd_l){
			 loc++;
			 k=k+d_ind[loc];
		 }
		 // printf("i: %i d_l: %i num_loc: %i k: %i loc:%i\n",i,*pd_l,num_loc,k,loc);
		 d_ind[loc]=0;
		 d_new[i-1]=d[loc];
	}
	for ( i = 0; i < *pd_l; i += 1 ) { 
		d[i]=d_new[i];
	}
}

void resample_spam_entries_by_row(double *entries, int *pnb_ent,int *rpoint,int*pnb_rows){
	int r=0;
	int nb_ent_row=0;
	for(r=0;r<*pnb_rows;r++){
		nb_ent_row = rpoint[r+1]-rpoint[r];
		//printf("nb_ent_row %i\n",nb_ent_row);
		resample(&entries[rpoint[r]-1],&nb_ent_row);
	}
}

void symmetric_resample_spam_entries_by_row(double *entries,int *coli, int *pnb_ent,int *rpoint,int*pnb_rows){
	int error=0;
	int r=0;
	int nb_ent_row=0;
	// order of raws to be resampled
	double rows_reordered[*pnb_rows];
	for(r=0;r<*pnb_rows;r++){
		rows_reordered[r]=r; // r codes rows not like R it begins at 0
	}
	resample(rows_reordered,pnb_rows);
	// resample raws
	double Free[*pnb_ent]; // 1 if entry hasn't been changed yet
	int i=0;
	for ( i = 0; i < *pnb_ent; i += 1 ) { 
		Free[i]=1;
	}
	// printf("prep ok\n");
	int draw=0;
	for(draw=0;draw<*pnb_rows;draw++){
		r=(int)rows_reordered[draw];
		nb_ent_row = rpoint[r+1]-rpoint[r];
		//printf("nb_ent_row %i\n",nb_ent_row);
		if(nb_ent_row>1){
			// printf("r %i ;",r);
			// limit the change to cells that haven't been changed
			int select_free[nb_ent_row];
			int size_select_free=0;
			int nument=0;
			// printf("ent:");
			for ( nument = rpoint[r]-1; nument < rpoint[r+1]-1; nument += 1 ) { 
				if(Free[nument]==1){
					size_select_free++;
					select_free[size_select_free-1]=nument;
					Free[nument]=0;
					// printf("%i ",nument);
				}
			}
			// resample the values
			double resampled_values[size_select_free];
			// printf("initial values:");
			for ( i = 0; i < size_select_free; i += 1 ) { 
				// printf(" %.1f",entries[select_free[i]]);
				resampled_values[i]=entries[select_free[i]];
			}
			resample(resampled_values,&size_select_free);
			// put back resampled values in the corresponding row and col
			for ( i = 0; i < size_select_free; i += 1 ) { 
				// printf("\nval %.1f",resampled_values[i]);
				int init_ent=select_free[i];
				entries[init_ent]=resampled_values[i]; // raw
				// printf("raw ok, new raw %i",coli[init_ent]-1);
				int rawFirstEnt=rpoint[coli[init_ent]-1]-1;
				int rawLastEnt=rpoint[coli[init_ent]]-1;
				int newEnt=rawFirstEnt;
				// printf("fe:%i le:%i ",rawFirstEnt,rawLastEnt);
				while(newEnt<=rawLastEnt && (coli[newEnt]-1)!=r){
					newEnt++;
				}
				// printf("newEnt: %i\n",newEnt);
				if((coli[newEnt]-1)==r){
					entries[newEnt]=resampled_values[i]; // col
					Free[newEnt]=0; 
				}else{
					printf("ERROR: matrix is not symmetric\n");
					error=1;
					return ;
				}
			}
		}
		// printf("\n");
	}
}

//formerly used for testing
/*
int main(){
 	int stime;
 	long ltime;

  	//get the current calendar time
 	ltime = time(NULL);
	stime = (unsigned) ltime/2;
	srand(stime);
	double vect[]={1.,2.,3.};
	int vect_l=3;
	resample(vect,&vect_l);
	int i;
	for(i=0;i<3;i++){
		printf("%f ",vect[i]);
	}
	printf("\n");
	return(1);
}

*/	
