# Supplementary material for: The Effects of City Streets on an Urban Disease Vector
Source: PLoS Comput Biol. 2013 Jan 17;9(1):e1002801. doi: 10.1371/journal.pcbi.1002801 (PMC3547802; doi:10.1371/journal.pcbi.1002801)
Supplement: Data S1 — Annotated code in R with data. Two datasets are given. One corresponds to the original, de-identified data (realData.R) where spatial relationships are given through the distance matrix between points. The second dataset (JitteredDataPaucarpata.csv) corresponds to a generated dataset having the same spatial characteristics as the original dataset. The given examples with this second dataset (example_structuredMI.R and example_fit_GMRF.R) provide a model for application of these methods to new datasets. Please see the README file for details. Updated code can be accessed through github: https://github.com/cbarbu/spatcontrol. (ZIP) [file pcbi.1002801.s001.zip › cityStreetsUrbanDisease/example_onRealData.R]

source("spatcontrol/spatcontrol.R",local=TRUE,chdir=TRUE)
cat("\nPlease note:\nFor obvious privacy reasons, geographic coordinates \nare not provided directly but corresponding distances \nand city blocks information are stored in readData.r \nFor this reason no maps are displayed. Please refer to \"example_fit_GMRF.R\" for a run demonstrating maps generated.\nThanks.\n")

# simulation name (for use with sec_launch.sh)
nameSimul<-"firstFullOnGenerated"

dbFit<-fit.spatautocorel(dataFile="realData.R",nbiterations=-1,cofactors=c("CU","PE","oanimal","I.NO","P.NO"))

samples<-trace.mcmc()
estimates<-posteriors.mcmc(samples=samples,dbFit=dbFit)
summary.spatcontrol(estimates=estimates)

par(mfrow=c(2,3))
hist(dbFit$p.i)
hist(dbFit$est.u)
hist(dbFit$est.v)
hist(dbFit$est.c)
hist(dbFit$est.obs)
