# Supplementary material for: The Effects of City Streets on an Urban Disease Vector
Source: PLoS Comput Biol. 2013 Jan 17;9(1):e1002801. doi: 10.1371/journal.pcbi.1002801 (PMC3547802; doi:10.1371/journal.pcbi.1002801)
Supplement: Data S1 — Annotated code in R with data. Two datasets are given. One corresponds to the original, de-identified data (realData.R) where spatial relationships are given through the distance matrix between points. The second dataset (JitteredDataPaucarpata.csv) corresponds to a generated dataset having the same spatial characteristics as the original dataset. The given examples with this second dataset (example_structuredMI.R and example_fit_GMRF.R) provide a model for application of these methods to new datasets. Please see the README file for details. Updated code can be accessed through github: https://github.com/cbarbu/spatcontrol. (ZIP) [file pcbi.1002801.s001.zip › cityStreetsUrbanDisease/example_structuredMI.R]

source("spatcontrol.R",local=TRUE)

db<-read.csv("JitteredDataPaucarpata.csv",header=TRUE)
# avoid a number of miscodifications
db<-set_to(db,init=c("NULL"),final=0)
# avoid geographic unknowns
db<-db[which(!is.na(db$X)),]

# smaller area for a quick example (still 4000 points)
db<-db[db$fitSet==1,]

# structured spatial autocorrelation analysis
breaks<-seq(15,135,15) # breaks for the distance classes

mats.neigh<-gen.mats.neigh(breaks,db$X,db$Y,db$GroupNum) # distance matrices

sMI<-structured.moransI(mats_neigh=mats.neigh,db$positive,nb_rep_sign=9) # computation of the structured Moran's I

# NB: nb_rep_sign is the number of permutations performed to assess the significance of the IS-ID statistic, using 600 permutations would be the correct order of magnitude

plot.structured.moransI(sMI) # plotting of the correlograms and significance
