# Supplementary material for: The Effects of City Streets on an Urban Disease Vector
Source: PLoS Comput Biol. 2013 Jan 17;9(1):e1002801. doi: 10.1371/journal.pcbi.1002801 (PMC3547802; doi:10.1371/journal.pcbi.1002801)
Supplement: Data S1 — Annotated code in R with data. Two datasets are given. One corresponds to the original, de-identified data (realData.R) where spatial relationships are given through the distance matrix between points. The second dataset (JitteredDataPaucarpata.csv) corresponds to a generated dataset having the same spatial characteristics as the original dataset. The given examples with this second dataset (example_structuredMI.R and example_fit_GMRF.R) provide a model for application of these methods to new datasets. Please see the README file for details. Updated code can be accessed through github: https://github.com/cbarbu/spatcontrol. (ZIP) [file pcbi.1002801.s001.zip › cityStreetsUrbanDisease/JitteredDataPaucarpata.csv]

X	Y	observed	GroupNum	CU	PE	oanimal	I.NO	P.NO	IdObserver	bgen	positive	ygen	wgen	vgen	cgen	ugen	fitSet
231378.140779	8183451.59943	0	729	0	0	0	0	0	43	0.575272215652628	NA	-1.13591452617001	-1.47368779129891	0.117167441856598	0	-1.59085523315551	0
231378.285035	8183499.038886	0	729	0	0	0	0	0	20	0.875329255579957	NA	-1.61532100688789	-1.58926450198231	-0.00535888503427534	0	-1.58390561694803	0
231382.683505	8183460.711965	0	729	0	0	0	0	0	39	0.518423777571013	NA	-0.721669801358067	-0.121331940042484	-0.0216240409080548	0	-0.0997078991344289	0
231383.704372	8183523.642935	1	728	0	0	1	1	1	20	0.875329255579957	0	-6.32972852524831	-5.27768226549578	-0.0370073067908707	-1.21	-4.0306749587049	0
231385.515569	8183563.879295	0	727	0	0	0	0	0	39	0.518423777571013	NA	-4.41536318985741	-3.5658906315963	0.0999612138901573	0	-3.66585184548646	0
231385.528368	8183465.503391	1	729	0	0	0	1	0	39	0.518423777571013	0	-0.34568486597464	-1.03106424324105	0.227086395477853	-1.14	-0.118150638718906	0
231388.214432	8183605.006053	0	727	0	0	0	0	0	35	0.660445509316226	NA	-2.04973162131928	-2.42523977726253	-0.118555404739721	0	-2.30668437252281	0
231388.846009	8183471.418967	1	729	0	0	0	1	1	6	0.560102199293743	0	-2.2686684311714	-1.45905361966717	0.00185882632708756	-1.42	-0.040912445994262	0
231390.01812	8183630.801299	1	726	0	1	1	1	1	20	0.875329255579957	1	0.531869287062275	0.422794026832029	-0.0624794057015749	-0.74	1.2252734325336	0
231390.145537	8183572.850058	0	727	0	0	0	0	0	32	0.755634820921243	NA	-2.09255272475946	-3.63770220155275	-0.00505907995347103	0	-3.63264312159928	0
231390.857565	8183491.984735	0	729	0	0	0	0	0	32	0.755634820921243	NA	-3.59520690129092	-1.93697252830057	-0.0657059882747585	0	-1.87126654002581	0
231391.736695	8183519.187967	0	728	0	0	0	0	0	20	0.875329255579957	NA	-3.25059898671371	-2.34120391509822	0.0125160529899187	0	-2.35371996808814	0
231392.601642	8183538.121364	0	728	0	0	0	0	0	20	0.875329255579957	NA	-2.94473771113491	-3.51308938301555	-0.0314174234101351	0	-3.48167195960541	0
231392.646501	8183645.21162	0	726	0	0	0	0	0	39	0.518423777571013	NA	0.875811532528946	0.532689217048999	0.0776110584100644	0	0.455078158638935	0
231394.004026	8183478.147762	0	729	0	0	0	0	0	35	0.660445509316226	NA	2.1037125463895	0.40046789642965	0.00666113791960487	0	0.393806758510046	0
231394.075674	8183654.771073	0	726	0	0	0	0	0	43	0.575272215652628	NA	0.251674759055113	1.48634834835727	0.0885820889268684	0	1.39776625943041	0
231394.455317	8183579.61388	1	727	0	0	0	1	0	20	0.875329255579957	0	-5.52515860962553	-5.78571992489848	0.0125613007516822	-1.14	-4.65828122565016	0
231395.464452	8183629.399913	0	726	0	0	0	0	0	32	0.755634820921243	NA	-0.658201934213953	1.04233684377904	0.0412688538612027	0	1.00106798991783	0
231395.845388	8183514.585024	1	728	0	1	1	1	0	39	0.518423777571013	0	-3.8799092055692	-3.9561908172889	-0.0674931661354828	-0.46	-3.42869765115342	0
231396.683204	8183605.720396	0	727	0	0	0	0	0	20	0.875329255579957	NA	0.55850495398016	-0.766970765776948	-0.0838621442428658	0	-0.683108621534082	0
231397.135811	8183679.449199	1	726	0	0	0	1	0	35	0.660445509316226	0	-1.5676861823769	-0.815535002264751	0.0574650480312371	-1.14	0.266999949704011	0
231397.33539	8183484.375601	1	729	0	1	0	1	0	43	0.575272215652628	1	2.07744557674544	0.982311497531019	0.0373752292296347	-0.67	1.61493626830138	0
231398.190871	8183693.817259	1	726	0	0	0	1	0	43	0.575272215652628	0	-1.24925716822964	-0.515039363509937	0.0806257536892712	-1.14	0.544334882800792	0
231400.410465	8183700.394587	1	726	1	1	0	1	0	32	0.755634820921243	0	-1.86198292492212	0.3716216555169	-0.0578351920755967	0.01	0.419456847592497	0
231400.478061	8183592.513702	1	727	0	0	1	1	0	35	0.660445509316226	0	-2.32586875928973	-2.07725758469015	-0.0578113823105722	-0.93	-1.08944620237958	0
231400.949985	8183512.344362	1	728	0	0	0	1	0	32	0.755634820921243	0	-3.3078353321745	-3.5309867737418	0.119708445353726	-1.14	-2.51069521909553	0
231401.036493	8183709.117837	0	726	0	0	0	0	0	32	0.755634820921243	NA	1.78760723206854	0.19425279521718	-0.051731216544272	0	0.245984011761452	0
231401.344694	8183729.830504	0	726	0	0	0	0	0	39	0.518423777571013	NA	2.05958131287637	2.51236789944858	0.0175687888721597	0	2.49479911057642	0
231401.499283	8183546.962396	1	728	1	0	0	1	0	35	0.660445509316226	0	-7.3334527307665	-7.3687965609688	-0.0823771637278836	-0.46	-6.82641939724092	0
231402.51377	8183740.429267	0	726	0	0	0	0	0	43	0.575272215652628	NA	0.629493634584822	0.177987067209391	0.0666105097925073	0	0.111376557416883	0
231404.658504	8183634.316217	0	726	0	0	0	0	0	43	0.575272215652628	NA	1.40359258692299	0.578477465156606	-0.00710427628806228	0	0.585581741444668	0
231405.299236	8183554.767425	1	728	0	1	0	1	0	20	0.875329255579957	0	-2.99900117300195	-4.88201058507793	0.0225752064252325	-0.67	-4.23458579150316	0
231405.537288	8183756.095481	0	726	0	0	0	0	0	35	0.660445509316226	NA	-2.03183679083648	-1.90686125147235	-0.0189492168739787	0	-1.88791203459837	0
231405.985789	8183789.369765	1	725	0	1	1	1	0	43	0.575272215652628	0	-2.40242341705825	-2.59053053077066	0.110572152913433	-0.46	-2.2411026836841	0
231407.698811	8183505.60003	1	728	0	1	0	1	1	8	0.738704824974845	0	-4.36187315426722	-5.03619089183658	-0.000878704674210513	-0.95	-4.08531218716237	0
231407.953759	8183605.05528	1	727	0	1	1	1	0	32	0.755634820921243	0	-2.43081369609649	-1.36524787260697	-0.0376936176722121	-0.46	-0.867554254934755	0
231408.016986	8183798.151706	0	725	0	0	0	0	0	20	0.875329255579957	NA	-3.60607170034141	-3.92751985818623	0.0340767258482971	0	-3.96159658403452	0
231408.265667	8183806.362545	0	725	0	0	0	0	0	43	0.575272215652628	NA	-4.07866724034871	-3.66368165966853	-0.0289668319903253	0	-3.6347148276782	0
231408.324574	8183766.377801	1	726	1	1	0	1	0	32	0.755634820921243	0	-1.89025948426036	-2.40215877146882	-0.091830229888124	0.01	-2.32032854158069	0
231409.314127	8183811.830463	0	725	0	0	0	0	0	32	0.755634820921243	NA	-4.23865874717928	-4.22654873841294	-0.0477508923118747	0	-4.17879784610107	0
231409.804546	8183564.638798	0	728	0	0	0	0	0	32	0.755634820921243	NA	-0.450800641567911	-1.22917069403212	0.108761835013857	0	-1.33793252904598	0
231410.269642	8183819.092771	0	725	0	0	0	0	0	39	0.518423777571013	NA	-3.22328284759882	-2.88679302850404	-0.021752851596306	0	-2.86504017690774	0
231412.304587	8183450.069643	0	711	0	0	0	0	0	45	0.636991532676493	NA	-0.0310974339103091	0.197643245620792	-0.0488664029314696	0	0.246509648552262	0
231412.408359	8183516.158642	0	728	0	0	0	0	0	35	0.660445509316226	NA	-2.81245625123537	-3.00151440009818	0.13787770229959	0	-3.13939210239777	0
231414.187133	8183573.451415	1	728	1	0	0	1	1	35	0.660445509316226	0	-5.04006847319671	-3.52389251826159	-0.0883382536839178	-0.74	-2.69555426457767	0
231415.848208	8183459.016051	0	711	0	0	0	0	0	20	0.875329255579957	NA	0.296162460252168	1.38787237282822	-0.0578734078670964	0	1.44574578069531	0
231415.904883	8183631.70706	1	726	0	0	1	1	1	43	0.575272215652628	0	-1.0034954431506	0.368078515063523	0.211132762763236	-1.21	1.36694575230029	0
231415.9457	8183788.773026	1	725	0	1	1	1	0	20	0.875329255579957	0	-2.64750545071288	-3.43635027194678	-0.050253229757903	-0.46	-2.92609704218888	0
231416.302184	8183664.347432	1	726	0	0	0	1	1	39	0.518423777571013	0	-3.02216318962417	-2.78736135442551	-0.0142973068452578	-1.42	-1.35306404758026	0
231416.761673	8183645.518082	1	726	0	0	1	1	1	39	0.518423777571013	0	-2.03395362265204	-0.583542988877586	0.0732491856758055	-1.21	0.553207825446609	0
231417.014958	8183657.106702	1	726	0	1	0	1	0	39	0.518423777571013	0	-1.95910725758124	-1.79891651917664	-0.0227129460337357	-0.67	-1.10620357314291	0
231417.069211	8183668.670152	1	726	0	0	0	1	1	43	0.575272215652628	0	-4.45802113589258	-3.21729379444833	0.0652269085160948	-1.42	-1.86252070296442	0
231417.174726	8183673.618053	1	726	0	1	0	1	0	43	0.575272215652628	0	-4.41813909992075	-2.51905563077774	0.0707599840650513	-0.67	-1.91981561484279	0
231417.817592	8183818.418778	0	725	0	0	0	0	0	35	0.660445509316226	NA	-2.50214654750127	-2.40439559304396	-0.107000370474497	0	-2.29739522256946	0
231417.894206	8183677.598766	0	726	0	0	0	0	0	39	0.518423777571013	NA	0.176916215631008	-0.666676497015116	-0.115065472535909	0	-0.551611024479207	0
231417.97199	8183529.060911	1	728	0	1	0	1	0	35	0.660445509316226	0	-3.25783286610897	-4.16775619307827	-0.0350194264176173	-0.67	-3.46273676666066	0
231418.106071	8183686.467855	1	726	0	1	0	1	0	43	0.575272215652628	0	-0.873198331973304	-0.381457424859118	-0.0474198014277398	-0.67	0.335962376568622	0
231419.297376	8183582.891768	1	728	0	1	1	1	1	20	0.875329255579957	0	-2.04225525776559	-2.97577577726075	0.00620081274737594	-0.74	-2.24197659000812	0
231419.964371	8183707.666596	1	726	0	1	1	1	0	35	0.660445509316226	0	-1.63128534467266	-1.7999841365019	0.0525953368500866	-0.46	-1.39257947335199	0
231420.073723	8183699.499827	1	726	1	0	0	1	0	43	0.575272215652628	1	0.456887615347632	-0.345907135643323	0.0628203572131308	-0.46	0.0512725071435465	0
231420.164174	8183693.785609	0	726	0	0	0	0	0	20	0.875329255579957	NA	-1.94021652098067	-1.71526606748289	0.0354764684743829	0	-1.75074253595727	0
231421.287404	8183716.166766	0	726	0	0	0	0	0	32	0.755634820921243	NA	-0.454180290614603	-0.104451027262656	0.00240283940851952	0	-0.106853866671175	0
231421.310801	8183468.433427	0	711	0	0	0	0	0	32	0.755634820921243	NA	-3.17737897572826	-2.33697922753797	-0.0217514711237689	0	-2.3152277564142	0
231421.612005	8183533.484286	0	728	0	0	0	0	0	43	0.575272215652628	NA	-2.10845542094131	-1.12711121923534	0.00779916192726784	0	-1.1349103811626	0
231421.666696	8183727.106621	0	726	0	0	0	0	0	20	0.875329255579957	NA	1.70395966993826	0.832038691219598	-0.00306057938123526	0	0.835099270600833	0
231423.60955	8183592.179952	1	728	0	0	0	1	1	35	0.660445509316226	0	-3.56466984273407	-4.16767159122544	-0.0757524790654684	-1.42	-2.67191911215997	0
231423.953914	8183537.079855	0	728	0	0	0	0	0	39	0.518423777571013	NA	-0.537004687799315	-0.363391837894054	-0.0308496482014905	0	-0.332542189692564	0
231423.978796	8183735.613576	0	726	0	0	0	0	0	35	0.660445509316226	NA	3.96588848234499	2.99368817580454	0.078156458087963	0	2.91553171771658	0
231424.583499	8183474.491869	0	711	0	0	0	0	0	18	0.431814007250742	NA	0.712468541615269	0.548939617664908	0.0657077214871958	0	0.483231896177712	0
231425.519965	8183746.363757	1	726	0	1	0	1	0	43	0.575272215652628	1	0.105025921984227	-0.0673706686969112	0.043542708714727	-0.67	0.559086622588362	0
231426.734687	8183755.620641	1	726	0	0	1	1	0	32	0.755634820921243	0	-2.56087582691841	-1.29274664922003	0.00724946647281794	-0.93	-0.369996115692849	0
231427.013392	8183814.860407	0	725	0	0	0	0	0	43	0.575272215652628	NA	-1.59580311315216	-2.29397006771216	-0.142035960064929	0	-2.15193410764723	0
231427.849205	8183789.454835	1	725	0	1	0	1	1	20	0.875329255579957	0	-4.86383489450959	-4.13065012101623	0.0777980293166958	-0.95	-3.25844815033292	0
231428.15111	8183543.745997	0	728	0	0	0	0	0	43	0.575272215652628	NA	-1.12638244363183	0.560804335286818	-0.0228049199487983	0	0.583609255235616	0
231428.620443	8183601.115871	1	728	0	1	0	1	1	35	0.660445509316226	0	-0.78257315815952	-1.63277282341193	0.0241076838821571	-0.95	-0.706880507294083	0
231428.804254	8183479.30544	1	711	0	1	1	1	1	20	0.875329255579957	0	-2.59644046378739	-2.15422900134709	0.0603789797555514	-0.74	-1.47460798110264	0
231430.51917	8183484.920473	0	711	0	0	0	0	0	39	0.518423777571013	NA	-2.58819047605986	-2.14999050006878	0.0770109571077826	0	-2.22700145717656	0
231430.665185	8183763.476187	1	726	0	1	0	1	1	32	0.755634820921243	0	-0.908713684391621	-0.277983872022137	0.03726319115176	-0.95	0.634752936826103	0
231432.55847	8183488.091998	0	711	0	0	0	0	0	34	0.627363736905224	NA	-1.1277794981375	-1.73666372572256	-0.0342074786281599	0	-1.7024562470944	0
231433.072197	8183553.646945	0	728	0	0	0	0	0	39	0.518423777571013	NA	-3.68790179224185	-2.104319074244	-0.0284962213370947	0	-2.0758228529069	0
231434.092287	8183564.262065	0	728	0	0	0	0	0	20	0.875329255579957	NA	-2.80791081875042	-3.07576590183279	-0.060988234927863	0	-3.01477766690493	0
231434.159442	8183450.990655	0	711	0	0	0	0	0	43	0.575272215652628	NA	0.86203146001836	-0.171846823278081	0.00140472115827803	0	-0.173251544436359	0
231434.382009	8183494.745637	1	711	0	1	0	1	0	45	0.636991532676493	0	-3.9041704253727	-2.46800342840287	0.0341380979133245	-0.67	-1.83214152631619	0
231434.979081	8183596.12802	1	728	0	0	0	1	1	39	0.518423777571013	0	-6.48955281024737	-4.31173289660558	-0.0512332005441238	-1.42	-2.84049969606146	0
231435.66205	8183562.328017	0	728	0	0	0	0	0	32	0.755634820921243	NA	-3.64762533105898	-2.74648567173445	-0.0592345849673022	0	-2.68725108676715	0
231436.42552	8183785.949842	1	725	0	1	0	1	0	32	0.755634820921243	1	1.97823480099193	0.95319906327607	0.00760555247828228	-0.67	1.61559351079779	0
231436.598458	8183813.782063	0	725	0	0	0	0	0	39	0.518423777571013	NA	-1.78289967254627	-2.4566780784764	-0.047134803517562	0	-2.40954327495884	0
231438.703122	8183620.291662	0	723	0	0	0	0	0	20	0.875329255579957	NA	-0.267878010200803	-0.115493240528685	-0.00731472824139684	0	-0.108178512287288	0
231439.222652	8183502.87674	0	711	0	0	0	0	0	36	0.686089343077811	NA	-0.0313731470451712	-0.100728353035663	0.126033535674285	0	-0.226761888709948	0
231439.814072	8183572.059379	0	728	0	0	0	0	0	35	0.660445509316226	NA	-0.00675094966359942	-1.85178806630205	-0.0301255438485115	0	-1.82166252245354	0
231442.798021	8183633.157721	1	723	0	1	1	1	1	35	0.660445509316226	1	1.04283629814835	-0.282179466472115	0.0726710873946125	-0.74	0.385149446133272	0
231443.104246	8183590.107668	1	728	0	0	0	1	1	39	0.518423777571013	0	-1.73631360231941	-1.19908009210505	0.0529550133037284	-1.42	0.167964894591218	0
231443.353672	8183511.062458	1	711	0	0	0	1	0	36	0.686089343077811	0	-6.32089663825871	-4.98447279100531	-0.0404369363583936	-1.14	-3.80403585464692	0
231444.688801	8183461.018145	1	711	0	0	0	1	1	18	0.431814007250742	0	-4.03438253676987	-2.78723858892034	-0.0623284816703125	-1.42	-1.30491010725003	0
231445.79169	8183811.76453	1	725	1	1	1	1	0	32	0.755634820921243	0	-0.905471836501568	1.24130067967696	-0.012087003634882	0.22	1.03338768331184	0
231446.888848	8183786.122735	1	725	0	0	1	1	1	43	0.575272215652628	0	0.0655853264883141	0.40511196490089	-0.0677362148349323	-1.21	1.68284817973582	0
231448.811195	8183518.418315	1	711	0	1	0	1	1	36	0.686089343077811	0	-3.66861558865401	-3.69724538774833	0.00980630646020825	-0.95	-2.75705169420853	0
231449.719563	8183467.459009	1	711	0	0	0	1	1	39	0.518423777571013	0	-3.20862343502596	-3.48472719691258	-0.00303310148343078	-1.42	-2.06169409542915	0
231450.485217	8183616.981238	0	723	0	0	0	0	0	35	0.660445509316226	NA	-1.19242733047253	-0.217902296749784	-0.0227650957690685	0	-0.195137200980715	0
231450.780302	8183523.874106	1	711	0	1	1	1	1	28	0.309847954641286	0	-5.0246779677137	-4.42240138234511	0.029252239265527	-0.74	-3.71165362161063	0
231451.332832	8183582.961031	0	728	0	0	0	0	0	43	0.575272215652628	NA	-1.60511635709963	-1.74348983932098	-0.0465448419440054	0	-1.69694499737698	0
231452.988975	8183644.45831	0	723	0	0	0	0	0	32	0.755634820921243	NA	2.77563879770313	2.003006418823	-0.0606205486434456	0	2.06362696746645	0
231453.766928	8183530.953694	0	711	0	0	0	0	0	20	0.875329255579957	NA	-3.65362310299454	-2.09412472436795	-0.0298519629556149	0	-2.06427276141233	0
231453.945128	8183474.845494	0	711	0	0	0	0	0	39	0.518423777571013	NA	-1.40406197153739	-1.37096282434132	-0.116855830973817	0	-1.2541069933675	0
231454.49425	8183784.120138	1	725	0	1	0	1	0	39	0.518423777571013	0	-0.895099321227361	0.129509972134012	-0.154001693926063	-0.67	0.953511666060075	0
231456.301568	8183612.722233	1	723	0	1	0	1	0	32	0.755634820921243	1	3.81250877660507	1.95604018303165	0.0483935938643389	-0.67	2.57764658916731	0
231456.447272	8183479.942962	1	711	0	1	0	1	1	34	0.627363736905224	0	-1.40754440027258	-1.68697059237286	0.0506000656399715	-0.95	-0.787570658012832	0
231457.688759	8183781.03856	1	725	0	0	0	1	1	20	0.875329255579957	0	-1.91349825802765	-0.307960821224262	-0.0449882422173842	-1.42	1.15702742099312	0
231458.10389	8183808.841176	1	725	0	1	1	1	0	39	0.518423777571013	0	-0.683694857636614	-1.07766365504818	-0.094438226776447	-0.46	-0.523225428271735	0
231458.343578	8183538.188222	1	711	0	1	0	1	1	28	0.309847954641286	0	-7.52869232494065	-7.04818085615969	-0.0127934556658434	-0.95	-6.08538740049385	0
231458.899978	8183652.80374	0	723	0	0	0	0	0	32	0.755634820921243	NA	0.675542758542993	0.508254986065315	0.052809109726277	0	0.455445876339038	0
231458.909475	8183485.170671	1	711	0	1	1	1	1	34	0.627363736905224	0	-3.97969224137261	-3.15529215140691	0.0476692575543553	-0.74	-2.46296140896126	0
231460.972478	8183492.70535	1	711	0	0	0	1	1	28	0.309847954641286	0	-5.83590298614454	-5.03390494575089	-0.024986960204939	-1.42	-3.58891798554595	0
231463.004842	8183548.49926	0	711	0	0	0	0	0	32	0.755634820921243	NA	-3.34005772180557	-3.15573337974479	0.0388082410853272	0	-3.19454162083011	0
231464.463979	8183606.829775	0	723	0	0	0	0	0	43	0.575272215652628	NA	-1.76059403202919	-0.103244379119415	0.0112161299219087	0	-0.114460509041324	0
231464.673576	8183660.616142	0	723	0	0	0	0	0	20	0.875329255579957	NA	2.72584476649216	1.92050842977993	-0.120700037781277	0	2.04120846756121	0
231465.13006	8183500.247092	1	711	1	0	1	1	1	18	0.431814007250742	0	-4.33454838529662	-3.38837987635336	-0.156159541176033	-0.53	-2.70222033517733	0
231466.763522	8183670.654979	0	723	0	0	0	0	0	39	0.518423777571013	NA	-1.08097508610554	-0.0792941369891729	0.0263892859741892	0	-0.105683422963362	0
231467.115465	8183776.212645	1	725	0	0	0	1	1	39	0.518423777571013	0	-1.775565341668	-0.130543671350673	-0.0562954329133347	-1.42	1.34575176156266	0
231467.967439	8183504.032405	1	711	0	1	1	1	0	34	0.627363736905224	0	-5.38230677655077	-4.69931542737562	-0.0161263440032542	-0.46	-4.22318908337237	0
231469.320608	8183556.992285	0	711	0	0	0	0	0	39	0.518423777571013	NA	-6.53838918588467	-5.88608523329165	-0.0714488893440369	0	-5.81463634394761	0
231469.571446	8183804.089633	0	725	0	0	0	0	0	35	0.660445509316226	NA	0.446767707762512	0.375915392836005	0.0158569655418275	0	0.360058427294178	0
231469.797995	8183508.561107	1	711	0	1	1	1	0	45	0.636991532676493	0	-3.58189449675231	-4.63458574918861	0.0486355602150018	-0.46	-4.22322130940361	0
231469.930209	8183622.030795	0	723	0	0	0	0	0	39	0.518423777571013	NA	-0.133471174603064	-0.259750413591809	-0.0996924677358556	0	-0.160057945855954	0
231470.691515	8183463.50432	1	710	0	0	0	1	1	45	0.636991532676493	0	-5.93763090741692	-5.76849860351547	-0.0245738446919336	-1.42	-4.32392475882354	0
231471.223637	8183679.752444	1	723	0	0	1	1	1	39	0.518423777571013	0	0.532465811918989	-1.20601155403125	0.0502956845015355	-1.21	-0.0463072385327852	0
231472.056227	8183512.538939	0	711	0	0	0	0	0	32	0.755634820921243	NA	-5.38632645995548	-3.88580689387712	0.0190530427145796	0	-3.9048599365917	0
231474.635281	8183468.947573	0	710	0	0	0	0	0	36	0.686089343077811	NA	-3.68345064313959	-3.97020399192637	-0.0430282536110122	0	-3.92717573831536	0
231475.110374	8183570.98897	0	711	0	0	0	0	0	20	0.875329255579957	NA	-2.79605283649012	-1.83344777212665	-0.026319721946535	0	-1.80712805018011	0
231475.11384	8183632.841453	1	723	0	0	0	1	1	20	0.875329255579957	0	-1.55574817408161	0.211348388133517	0.0986803386982083	-1.42	1.53266804943531	0
231475.659165	8183518.609383	0	711	0	0	0	0	0	20	0.875329255579957	NA	-4.13135949824869	-3.98897426140199	0.0310488953044256	0	-4.02002315670642	0
231475.772821	8183770.219518	1	725	0	0	0	1	1	32	0.755634820921243	1	1.85103542812142	1.79073191318299	0.110415006371213	-1.42	3.10031690681178	0
231476.917242	8183799.139589	0	725	0	0	0	0	0	20	0.875329255579957	NA	1.97502546896247	1.5443309495191	-0.100207111225676	0	1.64453806074477	0
231477.949615	8183687.761097	0	723	0	0	0	0	0	32	0.755634820921243	NA	0.892889352983429	-0.733253100765115	-0.0840347634410413	0	-0.649218337324073	0
231479.951028	8183478.332591	0	710	0	0	0	0	0	45	0.636991532676493	NA	-2.73069762925914	-1.81098187235016	-0.100254337550864	0	-1.71072753479929	0
231480.037267	8183566.56093	1	711	0	0	0	1	1	34	0.627363736905224	0	-6.15475889352335	-6.17006702753592	-0.078551985613223	-1.42	-4.6715150419227	0
231480.138467	8183525.756393	0	711	0	0	0	0	0	35	0.660445509316226	NA	-3.26689863324808	-3.40928997470272	0.0729563852730973	0	-3.48224635997581	0
231480.305264	8183640.874342	1	723	0	1	0	1	0	20	0.875329255579957	1	0.193558310804983	-0.00444386084222281	-0.247723765294853	-0.67	0.91327990445263	0
231481.099177	8183530.459704	0	711	0	0	0	0	0	43	0.575272215652628	NA	-2.73206060877723	-3.96450566987112	0.134430639833615	0	-4.09893630970473	0
231481.893352	8183696.455638	1	723	0	0	0	1	0	32	0.755634820921243	1	1.46902466293431	1.52353521656044	0.0300289623286563	-1.14	2.63350625423178	0
231484.315275	8183650.038491	0	723	0	0	0	0	0	32	0.755634820921243	NA	1.41794178254873	1.23108788716908	-0.0165872293596039	0	1.24767511652868	0
231484.517865	8183565.57167	0	711	0	0	0	0	0	43	0.575272215652628	NA	-3.2031886157467	-3.82035468223385	-0.122894264059226	0	-3.69746041817462	0
231484.533456	8183535.696855	1	711	0	1	0	1	1	43	0.575272215652628	0	-3.13733434270447	-4.14886440525283	-0.14227663608234	-0.95	-3.05658776917049	0
231485.14308	8183464.887222	0	710	0	0	0	0	0	20	0.875329255579957	NA	-2.20444619725401	-3.52389532672355	-0.143040692088886	0	-3.38085463463466	0
231485.484533	8183764.868998	1	725	1	1	0	1	0	39	0.518423777571013	1	0.76857839093445	0.195619631159454	0.0624494927419622	0.01	0.123170138417491	0
231486.276021	8183593.793373	0	712	0	0	0	0	0	20	0.875329255579957	NA	0.047492183039743	-2.04110075452302	0.00391047062764391	0	-2.04501122515067	0
231486.701206	8183703.002113	1	723	0	1	1	1	0	39	0.518423777571013	0	-0.95918383144792	0.807610912663265	0.10301198351284	-0.46	1.16459892915042	0
231487.312239	8183794.69667	0	725	0	0	0	0	0	32	0.755634820921243	NA	-0.949256759910317	-0.279114476227678	0.00379224297952845	0	-0.282906719207207	0
231488.32797	8183488.517025	1	710	0	0	0	1	1	34	0.627363736905224	0	-4.06696851475225	-3.42980084260071	0.0902481229024029	-1.42	-2.10004896550312	0
231488.487511	8183661.330629	0	723	0	0	0	0	0	20	0.875329255579957	NA	-1.15739804378534	0.542200235431372	-0.190216582311738	0	0.73241681774311	0
231488.59634	8183706.67286	1	723	0	0	0	1	1	32	0.755634820921243	0	-1.82529989795574	-1.46110653309764	0.0669511836757361	-1.42	-0.108057716773378	0
231490.179682	8183820.414587	0	698	0	0	0	0	0	39	0.518423777571013	NA	1.73045535360295	1.24209193358377	-0.0560541601128524	0	1.29814609369662	0
231490.187917	8183546.009492	1	711	0	0	0	1	1	38	0.741206760902317	0	-5.99748346453972	-4.99336912408515	0.0671232226993081	-1.42	-3.64049234678446	0
231491.045814	8183711.964642	0	723	0	0	0	0	0	39	0.518423777571013	NA	-0.638270179860989	-1.05722769860357	0.047909781167439	0	-1.10513747977101	0
231491.338367	8183462.276839	1	710	1	1	0	1	1	18	0.431814007250742	0	-1.5436079590003	-0.201020342056543	-0.000120052311075338	-0.27	0.0690997102545319	0
231492.033872	8183563.397113	1	711	0	0	0	1	1	39	0.518423777571013	0	-4.25539061231389	-3.58754385426401	0.0237826662908143	-1.42	-2.19132652055483	0
231492.275032	8183669.002061	0	723	0	0	0	0	0	39	0.518423777571013	NA	1.18380441233698	0.686596365034299	0.00854334715703433	0	0.678053017877265	0
231493.220292	8183717.05592	0	723	0	0	0	0	0	43	0.575272215652628	NA	-0.459849063934508	-0.585997825445621	-0.0203599617645146	0	-0.565637863681106	0
231493.388332	8183603.00418	1	712	0	0	0	1	1	38	0.741206760902317	0	-4.56135859340667	-3.16264950710716	0.0701403016085116	-1.42	-1.81278980871568	0
231493.500912	8183495.38288	1	710	0	1	1	1	0	18	0.431814007250742	0	-3.07280299652974	-4.57837373363965	-0.0152176755986276	-0.46	-4.10315605804102	0
231494.414661	8183592.944465	1	712	0	0	0	1	0	18	0.431814007250742	0	-1.61065306763663	-2.80259057635504	0.00750570465382362	-1.14	-1.67009628100887	0
231494.64392	8183760.47841	1	725	0	1	0	1	0	20	0.875329255579957	0	-0.485148849697042	-1.86058997198268	0.0929164934382487	-0.67	-1.28350646542093	0
231494.716285	8183721.662907	0	723	0	0	0	0	0	35	0.660445509316226	NA	-0.409483767548622	0.302019715382996	0.0158872503031906	0	0.286132465079805	0
231495.171913	8183679.556229	0	723	0	0	0	0	0	32	0.755634820921243	NA	1.21975321429791	2.09394013834693	0.0867488940937957	0	2.00719124425313	0
231495.737407	8183770.285146	1	725	0	0	0	0	0	43	0.575272215652628	1	1.46965499636138	1.57842757092367	-0.0707107120387092	0	1.64913828296238	0
231495.801102	8183361.211315	0	730	0	0	0	0	0	39	0.518423777571013	NA	-1.75325145027091	-2.20970701451756	0.0365433429301725	0	-2.24625035744774	0
231496.038589	8183554.403958	1	711	0	0	1	1	0	20	0.875329255579957	0	-6.22504594895413	-3.46415568552024	0.0148986028761662	-0.93	-2.54905428839641	0
231496.266186	8183827.854417	1	698	0	0	0	1	0	43	0.575272215652628	0	-0.0574210063010059	0.629446668953101	0.00624560180349364	-1.14	1.76320106714961	0
231496.28222	8183504.013535	1	710	0	0	0	1	0	36	0.686089343077811	0	-5.02061330675919	-3.38469013242649	-0.0300000683222156	-1.14	-2.21469006410428	0
231498.672556	8183792.220268	0	725	0	0	0	0	0	43	0.575272215652628	NA	0.269471430598181	0.368889495188445	0.0288299436383373	0	0.340059551550108	0
231498.779133	8183725.047176	1	723	0	0	0	1	0	39	0.518423777571013	0	-3.85051952286883	-3.00071380372135	-0.0559783001055779	-1.14	-1.80473550361578	0
231499.560254	8183610.761012	1	712	0	0	0	1	1	28	0.309847954641286	0	-5.88556417003582	-5.93867399156348	0.118905229708619	-1.42	-4.6375792212721	0
231499.762027	8183562.099185	1	711	0	1	0	1	0	20	0.875329255579957	0	-4.75631611798545	-5.06253561718484	-0.0493500514354247	-0.67	-4.34318556574941	0
231499.965798	8183507.985963	1	710	0	1	0	1	0	39	0.518423777571013	0	-3.00674464899519	-2.61517970568499	0.0496403480655045	-0.67	-1.9948200537505	0
231500.013749	8183591.998486	1	712	0	0	0	1	1	43	0.575272215652628	0	-4.78364671258767	-3.35671362142736	0.0787980522229599	-1.42	-2.01551167365032	0
231500.311454	8183835.720213	1	698	0	0	0	1	0	39	0.518423777571013	0	-3.38062636983926	-1.34078914617789	0.0307214791648419	-1.14	-0.231510625342727	0
231500.430333	8183816.214809	1	698	0	0	0	1	1	35	0.660445509316226	0	-4.70847491201525	-2.49923612713979	-0.124469654159708	-1.42	-0.954766472980086	0
231501.128981	8183730.209434	1	723	0	0	0	1	0	32	0.755634820921243	0	-5.22710089512616	-3.75806726519969	-0.114283527327724	-1.14	-2.50378373787196	0
231501.160301	8183686.968819	1	723	0	0	0	1	1	39	0.518423777571013	0	-2.72149318033959	-2.36078715041254	-0.0344511929498754	-1.42	-0.906335957462664	0
231501.556937	8183778.306324	0	725	0	0	0	0	0	43	0.575272215652628	NA	0.0141730597930987	0.447623908889572	0.0728424851172361	0	0.374781423772336	0
231502.611	8183461.249635	1	710	1	1	0	1	0	39	0.518423777571013	0	-0.688170821565298	-0.249947445220723	-0.141618867140281	0.01	-0.118328578080442	0
231503.187031	8183514.357996	0	710	0	0	0	0	0	43	0.575272215652628	NA	-1.18048963646528	-2.36765092694022	-0.0384964810412356	0	-2.32915444589899	0
231503.932569	8183619.690261	0	712	0	0	0	0	0	35	0.660445509316226	NA	-4.31626396056684	-1.89495965683175	0.0699721564722028	0	-1.96493181330396	0
231504.927164	8183584.526951	1	712	0	0	0	1	0	43	0.575272215652628	0	-3.37722579271817	-4.57670496269848	-0.0113493951267568	-1.14	-3.42535556757173	0
231504.990871	8183812.239518	1	698	0	1	0	1	0	35	0.660445509316226	0	-2.56960274611739	-2.72344361739086	0.0922876579272004	-0.67	-2.14573127531806	0
231505.383645	8183469.026981	0	710	0	0	0	0	0	35	0.660445509316226	NA	-1.57866608523639	-1.13674031763853	0.0107051376291045	0	-1.14744545526763	0
231505.539579	8183784.369172	0	725	0	0	0	0	0	39	0.518423777571013	NA	2.14717143642002	1.22402205713453	0.0532781008846356	0	1.17074395624989	0
231505.709536	8183692.970202	1	723	0	1	0	1	0	35	0.660445509316226	0	-1.96993567164293	0.396214051688089	-0.0898255650365316	-0.67	1.15603961672462	0
231505.952235	8183741.191372	1	723	0	0	0	1	0	32	0.755634820921243	0	-2.73964619415078	-1.75251821114656	-0.0107443183124697	-1.14	-0.601773892834088	0
231506.117294	8183843.671081	0	698	0	0	0	0	0	43	0.575272215652628	NA	2.68748657430108	2.11144477237355	-0.0146801936221393	0	2.12612496599569	0
231507.658702	8183523.855595	0	710	0	0	0	0	0	35	0.660445509316226	NA	-2.36466051086334	-1.35511461334125	0.00980912505207721	0	-1.36492373839332	0
231508.079553	8183628.529157	0	712	0	0	0	0	0	32	0.755634820921243	NA	-2.16895924551463	-1.293466352155	0.017305257461843	0	-1.31077160961685	0
231508.380192	8183787.406586	0	725	0	0	0	0	0	35	0.660445509316226	NA	-2.00292465235229	-1.54957168802728	-0.128567691814044	0	-1.42100399621324	0
231508.909681	8183811.23372	0	698	0	0	0	0	0	20	0.875329255579957	NA	1.67474573008759	-0.196826582725122	0.0277903484602447	0	-0.224616931185367	0
231509.353111	8183696.86134	0	723	0	0	0	0	0	43	0.575272215652628	NA	2.65911566705093	1.72133609788224	-0.077678330267362	0	1.7990144281496	0
231509.797561	8183477.322702	0	710	0	0	0	0	0	43	0.575272215652628	NA	-2.91459471341954	-2.15177201116244	-0.114190219994616	0	-2.03758179116783	0
231511.478074	8183750.596087	0	723	0	0	0	0	0	43	0.575272215652628	NA	-5.133948058399	-2.47970273305486	-0.0697770972300632	0	-2.40992563582479	0
231511.806131	8183533.040986	0	710	0	0	0	0	0	20	0.875329255579957	NA	-1.08683655240534	-2.04433884690966	-0.0848522785377933	0	-1.95948656837187	0
231511.851166	8183851.19259	0	698	0	0	0	0	0	35	0.660445509316226	NA	2.07120633042123	0.396100224018162	0.0551361020778965	0	0.340964121940265	0
231512.492569	8183703.522683	0	723	0	0	0	0	0	39	0.518423777571013	NA	0.843462380461617	0.563551907664895	-0.0551975134507937	0	0.618749421115688	0
231512.59704	8183634.948672	1	712	0	0	0	1	0	34	0.627363736905224	0	-3.19881870274134	-3.13440636456695	0.0250662911458037	-1.14	-2.01947265571275	0
231514.351295	8183582.243514	1	712	0	0	0	1	1	43	0.575272215652628	0	-3.94690798228549	-3.04073023752567	-0.0276483390803008	-1.42	-1.59308189844537	0
231515.335642	8183486.069031	1	710	0	0	1	1	1	18	0.431814007250742	0	-2.57329984434974	-4.83639051824503	-0.0701593884201886	-1.21	-3.55623112982484	0
231515.652579	8183639.263737	1	712	0	0	0	1	1	38	0.741206760902317	0	-3.56764326224967	-3.03918409408418	-0.0278511072395214	-1.42	-1.59133298684466	0
231516.352156	8183758.018322	0	723	0	0	0	0	0	20	0.875329255579957	NA	-3.64468810105874	-3.30139303667006	0.0404669435022741	0	-3.34185998017233	0
231516.49569	8183548.10162	1	710	0	0	1	1	1	28	0.309847954641286	0	-3.97937983594821	-3.76224276804537	0.0170199959836383	-1.21	-2.56926276402901	0
231516.822411	8183708.944575	0	723	0	0	0	0	0	32	0.755634820921243	NA	-1.85013138446126	-0.970142948698367	0.0916827134211431	0	-1.06182566211951	0
231516.926072	8183808.065005	1	698	1	1	0	1	0	32	0.755634820921243	0	-0.225572516281384	-0.210532335708597	-0.162540780521571	0.01	-0.0579915551870263	0
231517.294345	8183643.380798	1	712	0	1	0	1	1	38	0.741206760902317	0	-2.32382331269281	-2.58379504250417	0.0239753585173526	-0.95	-1.65777040102152	0
231519.529421	8183713.227292	0	723	0	0	0	0	0	35	0.660445509316226	NA	-3.56266120056527	-1.74786878671116	0.0331526826862814	0	-1.78102146939744	0
231519.814846	8183495.302598	1	710	0	1	0	1	1	28	0.309847954641286	0	-2.5074250518968	-2.64990101580812	0.0043661259676888	-0.95	-1.70426714177581	0
231520.540011	8183647.871947	1	712	1	1	0	1	0	32	0.755634820921243	0	-0.365289727093827	-1.0417744341954	-0.103088188474473	0.01	-0.94868624572093	0
231520.884944	8183543.659426	1	710	0	0	0	1	0	39	0.518423777571013	0	-2.37632921666624	-3.49074138762464	-0.00804566993291032	-1.14	-2.34269571769173	0
231521.4626	8183865.067495	0	698	0	0	0	0	0	20	0.875329255579957	NA	0.103698317809236	-0.824419164621906	0.0431776197420132	0	-0.867596784363919	0
231522.206125	8183598.524857	1	712	0	0	0	1	0	43	0.575272215652628	0	-0.16774074821574	-0.220814961972413	-0.0734763907295402	-1.14	0.992661428757127	0
231522.30331	8183773.780374	1	723	0	1	0	1	0	20	0.875329255579957	0	-1.91953582178042	-2.05851469781159	-0.0574553862777681	-0.67	-1.33105931153383	0
231522.349766	8183653.774587	1	712	0	0	0	1	1	39	0.518423777571013	0	-3.81071697695978	-2.79409932254972	0.00621179824210862	-1.42	-1.38031112079183	0
231522.370179	8183717.834101	0	723	0	0	0	0	0	20	0.875329255579957	NA	1.7365552742445	-0.143952404319974	0.0303562763297839	0	-0.174308680649758	0
231524.591791	8183661.847024	1	712	0	1	0	0	0	32	0.755634820921243	0	-1.22193930540086	-1.36744767340896	-0.000670268992991123	0.47	-1.83677740441597	0
231525.013464	8183506.147518	0	710	0	0	0	0	0	39	0.518423777571013	NA	-1.84713301814998	-2.27077787450997	0.0884893217654523	0	-2.35926719627542	0
231525.061159	8183823.217533	1	698	0	0	0	1	1	43	0.575272215652628	0	-1.25927647211058	-0.0931516602771894	0.00578247341922688	-1.42	1.32106586630358	0
231525.132438	8183721.3861	0	723	0	0	0	0	0	35	0.660445509316226	NA	2.03207601333082	1.86423930557426	-0.0673765469867153	0	1.93161585256098	0
231527.389442	8183666.469285	0	712	0	0	0	0	0	28	0.309847954641286	NA	-2.85277012367724	-2.91368229420374	0.0565086371448959	0	-2.97019093134863	0
231527.612939	8183730.566334	0	723	0	0	0	0	0	20	0.875329255579957	NA	-1.40509363184931	-1.53301644498141	-0.0765303031505695	0	-1.45648614183084	0
231527.733251	8183542.02875	0	710	0	0	0	0	0	32	0.755634820921243	NA	-3.12154890345404	-1.74628856245904	0.0682505325985319	0	-1.81453909505757	0
231528.156358	8183605.584495	1	712	1	1	0	1	0	43	0.575272215652628	0	-3.17037321626523	-3.17226159399153	0.110005318078587	0.01	-3.29226691207011	0
231528.453321	8183513.428023	1	710	0	0	0	1	1	45	0.636991532676493	0	-2.95460771977777	-2.50510242210645	-0.132369157192376	-1.42	-0.952733264914071	0
231529.104592	8183614.448253	0	712	0	0	0	0	0	39	0.518423777571013	NA	-1.16285001390216	-0.415813395016182	-0.0586622490591114	0	-0.35715114595707	0
231530.859624	8183881.79078	0	698	0	0	0	0	0	32	0.755634820921243	NA	0.0139198207736434	-1.72610158763962	-0.00742177568057483	0	-1.71867981195904	0
231531.231472	8183670.916966	0	712	0	0	0	0	0	32	0.755634820921243	NA	-1.58080757458505	-0.361463873110006	-0.0263360362857492	0	-0.335127836824256	0
231531.541375	8183830.39808	1	698	0	0	0	1	1	43	0.575272215652628	0	-3.58226976421056	-2.24802077431902	-0.111715516843059	-1.42	-0.71630525747596	0
231532.042581	8183771.718712	0	723	0	0	0	0	0	32	0.755634820921243	NA	-0.308538255910323	-1.54542907430841	-0.0435583991764297	0	-1.50187067513198	0
231532.498112	8183618.169799	1	712	0	1	0	1	0	35	0.660445509316226	0	-1.07105592562895	-0.492342173628019	0.0875201307573083	-0.67	0.0901376956146729	0
231532.570362	8183738.764	1	723	0	1	1	1	0	43	0.575272215652628	0	-3.42454540975042	-1.77584230046904	0.085341093946615	-0.46	-1.40118339441565	0
231532.926754	8183456.39069	1	707	0	0	0	1	1	28	0.309847954641286	0	-2.67842862440441	-4.29651939228062	0.116980984440301	-1.42	-2.99350037672092	0
231533.34874	8183575.785255	0	713	0	0	0	0	0	43	0.575272215652628	NA	1.36530644136055	1.42059721851946	0.0041536936939667	0	1.41644352482549	0
231533.59238	8183626.205543	0	712	0	0	0	0	0	32	0.755634820921243	NA	-0.425045075002137	-0.956188439401152	-0.0934522531784911	0	-0.862736186222661	0
231533.95666	8183837.229701	1	698	0	1	1	1	0	35	0.660445509316226	0	-0.683512569077207	-0.185482137132069	-0.121540733227794	-0.46	0.396058596095725	0
231535.869635	8183898.226022	1	698	0	0	0	1	1	43	0.575272215652628	0	-3.53364682576254	-3.4888255516145	-0.145969837302848	-1.42	-1.92285571431165	0
231536.039945	8183680.712874	0	712	0	0	0	0	0	39	0.518423777571013	NA	0.0430966790046935	0.207931222791089	0.047739090030217	0	0.160192132760872	0
231536.364015	8183466.490697	1	707	0	0	0	1	1	38	0.741206760902317	0	-4.29640876908931	-2.73539711292935	0.0280344584871702	-1.42	-1.34343157141652	0
231536.380969	8183540.70296	0	710	0	0	0	0	0	39	0.518423777571013	NA	-1.01577785677235	-1.01138702779935	0.0537523458700003	0	-1.06513937366935	0
231536.683614	8183841.891174	1	698	0	1	1	1	0	32	0.755634820921243	0	-1.12107445365288	-1.3180357871569	0.0350265478162559	-0.46	-0.893062334973158	0
231536.883021	8183520.727872	1	710	0	1	0	1	0	18	0.431814007250742	0	-4.51512281258983	-4.28228254644535	-0.136888902694452	-0.67	-3.4753936437509	0
231537.202159	8183791.108157	1	722	0	0	0	1	1	35	0.660445509316226	1	1.55816104904871	0.0722995166151969	-0.0281369930861824	-1.42	1.52043650970138	0
231537.403427	8183744.637809	0	723	0	0	0	0	0	43	0.575272215652628	NA	0.388166020625933	0.239473232234139	0.0864197475351784	0	0.15305348469896	0
231537.999855	8183633.989119	0	712	0	0	0	0	0	20	0.875329255579957	NA	-0.503832522166751	-0.220330791262039	0.0532515996497009	0	-0.27358239091174	0
231538.560006	8183691.216046	0	712	0	0	0	0	0	39	0.518423777571013	NA	-2.27092303538653	-1.23641068436881	-0.0412601754921709	0	-1.19515050887664	0
231538.75502	8183799.08252	1	722	0	0	0	1	0	32	0.755634820921243	0	-0.514900187356468	-1.58419232907401	0.0300033076438622	-1.14	-0.474195636717871	0
231539.099622	8183748.963251	0	723	0	0	0	0	0	39	0.518423777571013	NA	0.11264174642235	-0.0720673731325183	0.0701315465482888	0	-0.142198919680807	0
231539.337738	8183845.883698	1	698	0	0	0	1	1	39	0.518423777571013	1	0.479091840160715	-0.678983048474646	-0.0795881858378111	-1.42	0.820605137363165	0
231540.254604	8183767.65403	0	723	0	0	0	0	0	35	0.660445509316226	NA	-1.25662268822585	-0.723154932340687	0.0348841324510753	0	-0.758039064791762	0
231540.443729	8183637.030529	0	712	0	0	0	0	0	32	0.755634820921243	NA	-1.20769757597038	-0.3324768176892	-0.0679112459353304	0	-0.26456557175387	0
231540.692156	8183474.446452	0	707	0	0	0	0	0	20	0.875329255579957	NA	1.0552686111059	0.171429000770401	-0.0255123985769656	0	0.196941399347367	0
231541.00382	8183566.654761	0	713	0	0	0	0	0	35	0.660445509316226	NA	-0.51531547391157	-0.761520967453762	-0.0439653074669929	0	-0.717555659986769	0
231541.688845	8183587.697296	0	713	0	0	0	0	0	43	0.575272215652628	NA	-0.903796361780894	-0.20123592930798	0.0291784593681839	0	-0.230414388676164	0
231541.694601	8183527.822449	0	710	0	0	0	0	0	43	0.575272215652628	NA	-2.41749971506859	-2.83897806970593	0.104466297705354	0	-2.94344436741129	0
231541.737432	8183641.695328	1	712	0	0	1	1	1	38	0.741206760902317	0	-0.863617189898257	-2.41482227460999	-0.062878910508376	-1.21	-1.14194336410161	0
231542.380698	8183852.531214	1	698	0	0	0	1	1	39	0.518423777571013	0	-4.85204697082308	-4.71421870595177	0.0722700547279021	-1.42	-3.36648876067968	0
231542.746447	8183698.343483	0	712	0	0	0	0	0	43	0.575272215652628	NA	-3.38083455985149	-1.96107533165963	0.127067712991124	0	-2.08814304465076	0
231544.371635	8183754.676944	0	723	0	0	0	0	0	32	0.755634820921243	NA	-1.37839350503629	-1.75837042812819	-0.049482565783395	0	-1.7088878623448	0
231545.146985	8183859.126428	0	698	0	0	0	0	0	35	0.660445509316226	NA	-2.64153664292826	-2.2262387236783	0.0373804441779269	0	-2.26361916785623	0
231545.318447	8183481.726916	1	707	0	1	0	1	0	18	0.431814007250742	0	-0.949745213093675	-1.5122576157793	-0.0292547618608211	-0.67	-0.813002853918474	0
231545.627713	8183645.692749	0	712	0	0	0	0	0	20	0.875329255579957	NA	-1.67726606758589	-0.869869019228306	0.0170807720862514	0	-0.886949791314558	0
231546.689416	8183455.095216	1	707	0	0	0	1	0	36	0.686089343077811	0	-1.78990178633747	-2.11121400607569	0.0915762941007195	-1.14	-1.06279030017641	0
231546.928025	8183653.588103	1	712	0	1	0	1	1	18	0.431814007250742	0	-0.340440243667774	-1.14498583121475	0.0284586585120717	-0.95	-0.223444489726826	0
231546.981738	8183535.079949	0	710	0	0	0	0	0	35	0.660445509316226	NA	-4.38526864751786	-3.21056442636584	0.100288662953272	0	-3.31085308931912	0
231547.499817	8183866.622488	1	698	0	0	0	1	0	39	0.518423777571013	0	-4.49967641027425	-4.44730657188401	0.0373884600521723	-1.14	-3.34469503193618	0
231547.867898	8183596.774864	0	713	0	0	0	0	0	35	0.660445509316226	NA	-0.935366718180634	-2.24879053952626	-0.13416735927144	0	-2.11462318025481	0
231547.998664	8183808.325912	1	722	0	0	0	1	0	35	0.660445509316226	0	-0.970926225119416	-2.30358630938928	0.00139207660560007	-1.14	-1.16497838599488	0
231548.745694	8183763.763021	0	723	0	0	0	0	0	20	0.875329255579957	NA	-1.92261252794773	-1.38814420374779	0.00848522846133161	0	-1.39662943220912	0
231549.089171	8183696.942386	1	712	0	1	1	1	1	39	0.518423777571013	0	-1.4162198916952	-2.37482376614526	0.0436937369497943	-0.74	-1.67851750309505	0
231549.396842	8183562.083628	1	713	0	1	1	1	0	32	0.755634820921243	0	-0.766269020561326	-2.08294138720733	-0.126382177579641	-0.46	-1.49655920962769	0
231549.537847	8183875.238471	1	698	0	1	0	1	0	20	0.875329255579957	0	-2.12477447139244	-2.1940980200642	-0.0594395415849986	-0.67	-1.4646584784792	0
231550.705474	8183884.270421	0	698	0	0	0	0	0	32	0.755634820921243	NA	-3.6407427082114	-3.00458251458856	-0.0202256165963763	0	-2.98435689799218	0
231551.501889	8183663.270316	0	712	0	0	0	0	0	35	0.660445509316226	NA	-1.3246212448665	-0.692518685765132	-0.0220913700049245	0	-0.670427315760208	0
231551.864944	8183447.973345	1	707	0	1	0	1	0	18	0.431814007250742	0	-2.6643486267518	-2.05522032010211	-0.0712283853545496	-0.67	-1.31399193474756	0
231553.270347	8183694.842893	1	712	0	1	0	1	1	39	0.518423777571013	0	-2.47465926753463	-1.77751832815519	-0.0964416558207772	-0.95	-0.731076672334411	0
231553.343405	8183819.075942	1	722	0	0	0	1	0	20	0.875329255579957	0	-2.37024550998483	0.0694671657240672	-0.0241692524596308	-1.14	1.2336364181837	0
231553.487288	8183889.772497	1	698	0	1	1	1	1	32	0.755634820921243	0	-6.0594810969002	-4.76947809340338	-0.0302351877788621	-0.74	-3.99924290562452	0
231553.589336	8183604.414024	0	713	0	0	0	0	0	20	0.875329255579957	NA	-1.53977492030894	-1.20347276959157	-0.0702842183326032	0	-1.13318855125896	0
231554.067539	8183895.345697	1	698	0	1	0	1	1	32	0.755634820921243	0	-5.21775629143721	-4.39138164679323	0.0428613872271952	-0.95	-3.48424303402043	0
231554.571476	8183501.931646	0	709	0	0	0	0	0	45	0.636991532676493	NA	-0.635518738048701	0.206204069443203	0.0236634109223687	0	0.182540658520834	0
231554.697848	8183914.769977	1	698	0	1	1	1	0	20	0.875329255579957	0	-3.77172797658553	-3.76655004521989	0.0136093188629858	-0.46	-3.32015936408287	0
231555.503485	8183902.83148	1	698	0	1	0	1	0	35	0.660445509316226	0	-3.04806452469139	-4.52027988934514	0.0483905081105192	-0.67	-3.89867039745566	0
231555.536762	8183717.854547	0	720	0	0	0	0	0	20	0.875329255579957	NA	0.240171142943098	0.210812704425134	0.0432860099601014	0	0.167526694465033	0
231556.74374	8183782.653064	0	722	0	0	0	0	0	39	0.518423777571013	NA	-0.755325336676207	-1.69039455195116	-0.0603823026030402	0	-1.63001224934812	0
231556.923588	8183444.964403	0	707	0	0	0	0	0	35	0.660445509316226	NA	-0.807667179947789	-0.870233968335087	0.0902448825129551	0	-0.960478850848042	0
231556.980893	8183672.201038	0	712	0	0	0	0	0	35	0.660445509316226	NA	-1.65435486297773	0.10247692317787	0.0452386619705184	0	0.0572382612073512	0
231557.233101	8183557.594681	1	713	0	1	1	1	0	32	0.755634820921243	0	-0.320766797530995	0.65253760185998	0.0469926295937113	-0.46	1.06554497226627	0
231557.83385	8183692.405354	0	712	0	0	0	0	0	36	0.686089343077811	NA	-2.03545624544334	-1.17304812522239	-0.0590261578959122	0	-1.11402196732648	0
231557.891805	8183612.568317	0	713	0	0	0	0	0	32	0.755634820921243	NA	-1.45368203314185	-1.24384287562235	0.0148900169776492	0	-1.2587328926	0
231558.183136	8183828.889366	0	722	0	0	0	0	0	20	0.875329255579957	NA	0.0602157942625617	-0.603534350520526	0.0223675294177775	0	-0.625901879938303	0
231558.195068	8183510.494867	0	709	0	0	0	0	0	35	0.660445509316226	NA	-0.40506384527113	0.298128222303938	-0.0777442212343232	0	0.375872443538261	0
231558.631827	8183723.702591	1	720	0	0	0	1	1	35	0.660445509316226	0	-0.902366229582138	-1.36914922644252	-0.0570253644568924	-1.42	0.107876138014371	0
231559.420325	8183474.55832	1	707	0	0	0	1	0	20	0.875329255579957	0	-1.70106701539174	-2.76405998878427	0.0440708130823719	-1.14	-1.66813080186664	0
231560.685593	8183791.668285	0	722	0	0	0	0	0	43	0.575272215652628	NA	0.716884690154728	0.170922151384302	0.0546029124823695	0	0.116319238901933	0
231561.537572	8183677.569058	1	712	0	0	0	0	0	20	0.875329255579957	0	-0.301686274791062	-0.13777485755388	-0.0741535005139595	0	-0.06362135703992	0
231561.573423	8183952.339487	0	699	0	0	0	0	0	39	0.518423777571013	NA	-2.37041092515898	-3.56348572345883	-0.0109754890437853	0	-3.55251023441504	0
231562.203386	8183565.443829	1	713	0	0	0	1	1	32	0.755634820921243	0	-0.16048325035654	-0.070442174978122	0.0171293873155686	-1.42	1.33242843770631	0
231562.642287	8183621.901379	1	713	0	0	0	1	0	36	0.686089343077811	0	-1.69698850502696	-2.9764547212086	-0.017367549655125	-1.14	-1.81908717155347	0
231562.885744	8183729.669141	1	720	0	0	1	1	0	20	0.875329255579957	0	-2.05348925802976	-2.10686679412288	-0.000844846014193479	-0.93	-1.17602194810869	0
231563.210352	8183442.985628	1	707	1	0	0	1	0	32	0.755634820921243	0	-0.53494062065873	-0.143723189988038	0.139186866619448	-0.46	0.177089943392513	0
231563.435818	8183837.748791	1	722	0	0	1	1	1	32	0.755634820921243	0	-4.39862889529538	-4.51532176005313	0.0415899323572819	-1.21	-3.34691169241041	0
231563.917227	8183518.004328	0	709	0	0	0	0	0	20	0.875329255579957	NA	-1.81538426452458	0.202264105944313	0.00112844564369478	0	0.201135660300618	0
231565.03956	8183469.127725	1	707	0	1	0	1	0	34	0.627363736905224	0	-2.09279764852299	-3.05900778138445	-0.0623162454677306	-0.67	-2.32669153591672	0
231565.930314	8183798.852253	1	722	0	1	0	0	0	43	0.575272215652628	0	-0.990967742472453	0.500425746336906	-0.0395645776276839	0.47	0.06999032396459	0
231566.117991	8183496.696389	1	709	0	1	1	1	0	45	0.636991532676493	0	-0.522286804218861	-1.6477667846081	0.104272743601283	-0.46	-1.29203952820939	0
231566.193945	8183686.17133	1	712	0	0	0	1	0	43	0.575272215652628	0	0.488254934783648	-0.589160127953987	-0.0853284694161651	-1.14	0.636168341462178	0
231566.268967	8183733.634535	0	720	0	0	0	0	0	32	0.755634820921243	NA	1.32463531374693	0.985290870013544	0.0488555485204699	0	0.936435321493074	0
231566.423313	8183530.145594	1	709	1	1	0	1	0	20	0.875329255579957	0	-2.23404982591699	-2.00583127189304	0.0254319711926034	0.01	-2.04126324308564	0
231566.435225	8183572.640465	1	713	0	0	0	1	1	39	0.518423777571013	0	-2.80417771979703	-3.11638159100649	0.0557755695218622	-1.42	-1.75215716052835	0
231566.707708	8183713.589397	0	720	0	0	0	0	0	35	0.660445509316226	NA	-0.265795995838676	-0.815162933005122	0.0678505491342716	0	-0.883013482139394	0
231567.032588	8183849.981629	1	722	0	0	0	1	1	43	0.575272215652628	0	-3.30104913236155	-3.26521663607778	0.15686684548939	-1.42	-2.00208348156717	0
231567.063516	8183630.546186	0	713	0	0	0	0	0	39	0.518423777571013	NA	-1.96239817133025	-2.97444540748235	-0.00955985893558644	0	-2.96488554854677	0
231568.945971	8183739.364334	1	720	1	0	0	1	0	20	0.875329255579957	1	1.41991860088192	-0.324321118346005	0.00283642084187615	-0.46	0.132842460812119	0
231569.149751	8183578.058144	0	713	0	0	0	0	0	32	0.755634820921243	NA	0.762482041099496	-0.944615812838068	0.0138128843237004	0	-0.958428697161768	0
231569.503865	8183809.612989	0	722	0	0	0	0	0	35	0.660445509316226	NA	-1.13840848175505	-1.13459702604439	-0.0315678714778783	0	-1.10302915456651	0
231570.203429	8183743.289547	1	720	0	0	0	1	0	20	0.875329255579957	0	-0.325401118242016	-0.520339173305762	0.0118109753397847	-1.14	0.607849851354453	0
231570.303574	8183860.500405	1	722	0	0	1	1	0	32	0.755634820921243	0	-5.06885818216932	-5.52544005531435	-0.0517955519247438	-0.93	-4.54364450338961	0
231571.060573	8183895.118806	1	722	0	0	0	1	1	43	0.575272215652628	0	-3.45308595049708	-3.25638439545295	0.00962574254484332	-1.42	-1.8460101379978	0
231571.34766	8183640.448425	0	713	0	0	0	0	0	43	0.575272215652628	NA	-3.76199287097335	-3.53102978780376	-0.0965015688510983	0	-3.43452821895266	0
231571.521956	8183437.189894	1	707	0	1	0	1	1	28	0.309847954641286	0	-0.455056286005505	-0.493946720773903	-0.0889171497279201	-0.95	0.544970428954017	0
231571.94415	8183885.196367	0	722	0	0	0	0	0	39	0.518423777571013	NA	-4.06988448989471	-3.47187138768107	-0.0419428074999255	0	-3.42992858018115	0
231572.243531	8183900.42782	0	722	0	0	0	0	0	43	0.575272215652628	NA	-1.10062779396524	-2.74586107439678	0.0948708338944198	0	-2.8407319082912	0
231572.282363	8183913.35473	1	722	0	1	1	1	1	35	0.660445509316226	0	-5.34934248755504	-4.71148234125285	0.132136893351523	-0.74	-4.10361923460437	0
231572.539951	8183872.133576	0	722	0	0	0	0	0	32	0.755634820921243	NA	-2.08947080755501	-3.19001556513913	-0.0263917105126031	0	-3.16362385462653	0
231572.698451	8183584.217733	0	713	0	0	0	0	0	20	0.875329255579957	NA	2.16682749053615	1.06732819353458	0.0158276723060126	0	1.05150052122856	0
231572.95011	8183817.519425	0	722	0	0	0	0	0	43	0.575272215652628	NA	-0.621501328665661	-0.624842783182488	-0.0659693865535907	0	-0.558873396628897	0
231572.988664	8183527.959531	1	709	0	1	0	1	1	18	0.431814007250742	0	-2.94544967990963	-2.4591196454274	-0.128342797281366	-0.95	-1.38077684814603	0
231572.999867	8183907.425408	0	722	0	0	0	0	0	43	0.575272215652628	NA	-0.788461428039082	-1.12112994829726	-0.130473653671484	0	-0.990656294625777	0
231573.267044	8183684.700671	1	712	0	0	1	1	0	32	0.755634820921243	1	0.920238650222051	-1.73196368833462	-0.128002961418096	-0.93	-0.673960726916522	0
231573.436177	8183921.044574	0	722	0	0	0	0	0	35	0.660445509316226	NA	-2.80109535147671	-2.43729444522999	-0.00426381456513765	0	-2.43303063066486	0
231573.447984	8183746.934851	1	720	0	0	0	1	1	20	0.875329255579957	1	1.4126155693036	-0.861773184300305	0.0276835908822397	-1.42	0.530543224817456	0
231574.212017	8183464.700611	1	707	0	1	0	1	0	45	0.636991532676493	0	-0.226159558686345	-0.353142712667744	0.0631068477480014	-0.67	0.253750439584255	0
231574.655867	8183710.225017	0	720	0	0	0	0	0	39	0.518423777571013	NA	2.15898975623138	1.26495002734366	0.0849673648976881	0	1.17998266244597	0
231575.17855	8183649.427932	1	713	0	1	0	1	1	38	0.741206760902317	0	-2.28063014427055	-2.9766918382313	0.00452597957687763	-0.95	-2.03121781780818	0
231575.208828	8183494.142513	0	709	0	0	0	0	0	43	0.575272215652628	NA	-1.30905347194899	-1.568660177094	0.0910170728743301	0	-1.65967724996833	0
231575.578749	8183591.680824	0	713	0	0	0	0	0	43	0.575272215652628	NA	-4.04428780162311	-2.17009792311634	-0.136070627382061	0	-2.03402729573428	0
231576.009178	8183751.540958	1	720	0	1	0	1	0	20	0.875329255579957	0	-1.79666649694145	-0.922754214815934	0.112017096623436	-0.67	-0.36477131143937	0
231576.092453	8183526.115125	1	709	0	0	0	1	1	36	0.686089343077811	0	-1.58148418307316	-2.32552563586219	-0.0204380706641089	-1.42	-0.885087565198081	0
231577.441591	8183825.828421	0	722	0	0	0	0	0	39	0.518423777571013	NA	0.0114346858754709	0.455182078685352	0.0962930984570371	0	0.358888980228315	0
231577.450894	8183932.074082	0	722	0	0	0	0	0	20	0.875329255579957	NA	-0.423968280572439	-0.880245040363893	0.153599467837199	0	-1.03384450820109	0
231577.529724	8183434.763779	1	707	0	1	0	1	1	34	0.627363736905224	0	-2.15330557726389	-2.89448062903118	-0.0446651046946553	-0.95	-1.89981552433652	0
231579.317026	8183598.051161	0	713	0	0	0	0	0	39	0.518423777571013	NA	-3.50271248960625	-2.01731160011737	-0.0188315981115119	0	-1.99848000200586	0
231579.57142	8183756.464978	1	720	0	0	0	0	0	43	0.575272215652628	0	-0.569435029239248	0.340940255511377	0.0669016009731836	0	0.274038654538193	0
231581.229002	8183603.36215	1	713	0	1	0	1	1	36	0.686089343077811	0	-2.42871933609327	-2.15990487448768	0.0305100711472109	-0.95	-1.24041494563489	0
231581.506382	8183658.07333	1	713	0	0	0	1	0	18	0.431814007250742	0	-3.75300061918539	-2.16171797288096	0.0459300059256849	-1.14	-1.06764797880665	0
231581.53031	8183703.030133	1	720	0	1	1	1	0	39	0.518423777571013	0	-1.83331064538846	-1.75349626163453	-0.0815861821196119	-0.46	-1.21191007951491	0
231581.6807	8183521.025353	1	709	0	1	0	1	0	36	0.686089343077811	0	-3.2129687149457	-1.81815353177767	0.0528898687547425	-0.67	-1.20104340053242	0
231581.90849	8183432.580822	1	707	0	1	1	1	1	28	0.309847954641286	0	-1.55534189775013	-0.914049645206635	-0.00390502847564415	-0.74	-0.170144616730991	0
231582.768223	8183833.741792	0	722	0	0	0	0	0	39	0.518423777571013	NA	1.06494210818696	0.00542285327582174	0.0413702429535682	0	-0.0359473896777465	0
231582.810642	8183764.338642	1	720	0	1	0	1	1	35	0.660445509316226	0	-1.13126116341699	-1.04325511863443	-0.0789824511171104	-0.95	-0.014272667517319	0
231583.986193	8183607.769888	1	713	0	0	0	1	1	35	0.660445509316226	0	-1.24284767821112	-2.49112309635726	-0.0375385557227619	-1.42	-1.03358454063449	0
231583.994043	8183666.800753	1	713	0	0	0	1	0	35	0.660445509316226	0	-0.368203721987958	-1.34352324269336	-0.0612900510907187	-1.14	-0.142233191602639	0
231585.726929	8183612.122813	1	713	0	1	1	1	1	39	0.518423777571013	0	-1.66912686742186	-1.18119002841243	0.106814739748333	-0.74	-0.548004768160762	0
231585.807476	8183489.610353	0	709	0	0	0	0	0	39	0.518423777571013	NA	-3.06124451628412	-2.63822660672634	-0.00823140875282711	0	-2.62999519797352	0
231586.287892	8183460.216244	1	707	0	0	0	1	1	18	0.431814007250742	0	-3.26576460884856	-3.20688930474774	0.00745775482878961	-1.42	-1.79434705957653	0
231586.611778	8183674.929766	0	713	0	0	0	0	0	35	0.660445509316226	NA	-0.601526495639612	0.28491966780012	0.0787913031296833	0	0.206128364670437	0
231586.690182	8183712.198879	1	720	0	1	0	1	0	18	0.431814007250742	1	1.93006916584414	1.03122063068434	0.00149693059005427	-0.67	1.69972370009428	0
231586.714614	8183929.445516	1	722	0	1	0	1	1	39	0.518423777571013	0	-0.103494546062543	-0.853736630212702	-0.0490625829544566	-0.95	0.145325952741755	0
231586.714653	8183845.379134	0	722	0	0	0	0	0	32	0.755634820921243	NA	-0.0660113756502911	-2.2589727119019	0.0192444073022244	0	-2.27821711920412	0
231587.294272	8183617.144256	0	713	0	0	0	0	0	35	0.660445509316226	NA	0.745257700905198	0.141335410181003	-0.0271474713427815	0	0.168482881523785	0
231588.712	8183910.53587	0	722	0	0	0	0	0	35	0.660445509316226	NA	0.0528571851809446	-0.781880820627077	0.0348215807341265	0	-0.816702401361203	0
231588.810312	8183856.783321	1	722	0	0	0	1	1	43	0.575272215652628	0	-1.01899028718649	-1.37892755374373	0.186912332116026	-1.42	-0.145839885859752	0
231588.925858	8183621.201074	1	713	0	0	0	1	1	28	0.309847954641286	0	-4.6111577885686	-2.76983565190572	0.0320102867009453	-1.42	-1.38184593860666	0
231588.996893	8183515.500109	1	709	0	0	1	1	1	34	0.627363736905224	0	-1.15203876711698	-0.953647226761839	0.0966888156481459	-1.21	0.159663957590015	0
231589.276023	8183432.316424	0	707	0	0	0	0	0	43	0.575272215652628	NA	-0.967488641520797	0.344055271791203	-0.00981742512300847	0	0.353872696914211	0
231589.309374	8183893.716346	0	722	0	0	0	0	0	20	0.875329255579957	NA	-1.37659159530016	-1.66942829582689	-0.0156188896116007	0	-1.65380940621529	0
231589.387027	8183721.490933	1	720	0	0	1	1	1	28	0.309847954641286	0	0.767425940147704	1.81220367092428	0.0856832088682335	-1.21	2.93652046205605	0
231589.420255	8183921.000411	1	722	0	0	0	1	0	35	0.660445509316226	0	-2.22808387976271	-1.4631006812933	0.00759519835578969	-1.14	-0.330695879649093	0
231589.598824	8183902.402996	0	722	0	0	0	0	0	32	0.755634820921243	NA	-2.47015900208908	-3.15583161676639	-0.146260147971597	0	-3.0095714687948	0
231590.395274	8183885.807554	1	722	0	0	0	1	1	35	0.660445509316226	0	-3.79086107404159	-4.32587551647131	-0.0504021431532323	-1.42	-2.85547337331808	0
231590.748827	8183878.717915	1	722	0	1	0	1	0	20	0.875329255579957	0	-3.38717789264079	-3.13985666611233	0.00226819887437572	-0.67	-2.47212486498671	0
231591.026612	8183870.547942	1	722	0	1	0	1	0	20	0.875329255579957	0	-2.16144568611348	-2.49157780509419	-0.267588546480157	-0.67	-1.55398925861403	0
231591.103805	8183730.54567	1	720	0	0	0	1	1	28	0.309847954641286	0	-0.501234102115828	-0.491907328403782	0.131107792760325	-1.42	0.796984878835893	0
231592.228537	8183626.546594	1	713	0	1	1	1	0	36	0.686089343077811	0	-3.60086268901736	-2.79977003751182	0.0662406283363739	-0.46	-2.40601066584819	0
231592.884529	8183512.717516	1	709	0	0	1	1	0	39	0.518423777571013	0	-2.82093773546611	-2.45030779255629	-0.0198169122166117	-0.93	-1.50049088033968	0
231594.495041	8183484.741035	0	709	0	0	0	0	0	39	0.518423777571013	NA	1.24037832378164	-1.20406230878208	-0.100378755392256	0	-1.10368355338982	0
231594.906305	8183671.22738	0	713	0	0	0	0	0	20	0.875329255579957	NA	1.06676058323801	0.1235858891345	0.0581132191813948	0	0.0654726699531047	0
231595.115871	8183737.853863	1	720	0	1	0	1	1	28	0.309847954641286	0	-0.489160453597894	-0.466430307070339	0.139594218744885	-0.95	0.343975474184775	0
231595.764514	8183629.564874	1	713	0	0	0	1	0	18	0.431814007250742	0	-1.45790210140957	-2.17100743218286	-0.127692339831689	-1.14	-0.903315092351174	0
231596.358644	8183457.489095	1	707	1	0	1	1	0	34	0.627363736905224	1	2.09235831326155	0.660116235922494	-0.0444082019638548	-0.25	0.954524437886348	0
231596.534186	8183695.630331	0	718	0	0	0	0	0	43	0.575272215652628	NA	0.766227688454259	1.42069020943101	-0.000658272072487782	0	1.42134848150349	0
231596.859054	8183757.773731	0	720	0	0	0	0	0	43	0.575272215652628	NA	0.446969683893102	-0.513271699513804	-0.0663518907065197	0	-0.446919808807284	0
231597.135214	8183509.919851	1	709	0	0	0	1	1	18	0.431814007250742	0	-3.19068998218998	-2.30755824263342	-0.0070033871932444	-1.42	-0.880554855440173	0
231597.517552	8183394.025245	0	702	0	0	0	0	0	20	0.875329255579957	NA	-6.00606462201766	-6.58099706062831	-0.0694484762632642	0	-6.51154858436504	0
231598.549092	8183429.444957	0	707	0	0	0	0	0	35	0.660445509316226	NA	-0.0551571233111771	-2.43959963345934	-0.0197454332647312	0	-2.41985420019461	0
231598.815716	8183637.135936	1	713	0	1	0	1	1	28	0.309847954641286	0	-2.73952793746884	-1.2797531497756	0.0590282745721264	-0.95	-0.388781424347725	0
231599.922165	8183482.466647	0	709	0	0	0	0	0	32	0.755634820921243	NA	-0.113474832813024	1.78221418842819	-0.0550453733347711	0	1.83725956176296	0
231600.324744	8183381.547832	0	702	0	0	0	0	0	20	0.875329255579957	NA	-4.33948128650754	-5.01007673293742	-0.0239012162594294	0	-4.98617551667799	0
231600.421735	8183745.613732	1	720	0	1	1	1	0	39	0.518423777571013	0	-0.824394888712205	-0.291441923733159	-0.0380587546297565	-0.46	0.206616830896597	0
231600.80726	8183644.85935	1	713	0	0	0	1	1	32	0.755634820921243	0	-1.95926691449044	-1.13635973279868	-0.00503104227004906	-1.42	0.28867130947137	0
231601.545116	8183507.455478	0	709	0	0	0	0	0	35	0.660445509316226	NA	-2.69544261137374	-1.00587528000732	-0.042332822745172	0	-0.963542457262151	0
231601.87517	8183663.496126	1	713	0	0	0	1	0	35	0.660445509316226	1	1.46714076758896	-0.526372750542437	0.0164914511457838	-1.14	0.59713579831178	0
231603.581662	8183648.814521	0	713	0	0	0	0	0	32	0.755634820921243	NA	-1.31556032801077	-0.638542609504269	-0.156957031714491	0	-0.481585577789778	0
231603.792935	8183375.14743	0	702	0	0	0	0	0	32	0.755634820921243	NA	-2.90483303281567	-4.10274305632792	0.00569049547655659	0	-4.10843355180447	0
231604.103378	8183693.480806	0	718	0	0	0	0	0	39	0.518423777571013	NA	0.908230803871164	1.18961559038117	-0.114765773168263	0	1.30438136354943	0
231605.152427	8183400.802567	1	702	1	0	1	1	1	28	0.309847954641286	0	-8.33218820618814	-7.01799687671179	-0.0695239969570047	-0.53	-6.41847287975478	0
231605.152569	8183656.273096	1	713	0	1	0	1	1	34	0.627363736905224	0	-2.65151770625274	-2.59118377626497	0.0371971700954203	-0.95	-1.6783809463604	0
231605.444547	8183455.709861	1	707	0	0	1	1	1	38	0.741206760902317	0	-0.667570175701511	-0.71323080119805	-0.0513220743173501	-1.21	0.5480912731193	0
231605.752832	8183367.658393	0	702	0	0	0	0	0	35	0.660445509316226	NA	-4.27809729012649	-3.88028607750239	0.0838550763659456	0	-3.96414115386834	0
231605.950792	8183754.82039	1	720	0	1	1	0	0	43	0.575272215652628	1	0.452944419201599	-0.0576510296792959	0.0100425572796927	0.68	-0.747693586958989	0
231606.741805	8183505.246827	0	709	0	0	0	0	0	20	0.875329255579957	NA	-0.545780449239488	-1.06338455038919	0.128804061328892	0	-1.19218861171809	0
231608.477543	8183479.735918	1	709	0	1	1	0	0	43	0.575272215652628	0	0.629471796463298	1.15003126855863	0.133194361576123	0.68	0.336836906982507	0
231608.91289	8183427.540898	0	707	0	0	0	0	0	38	0.741206760902317	NA	-1.22886732781394	-1.60721760858236	0.0702664463934386	0	-1.6774840549758	0
231609.421296	8183356.18007	0	702	0	0	0	0	0	43	0.575272215652628	NA	-5.21548311893793	-5.75607053168546	0.0641527109430723	0	-5.82022324262853	0
231611.225812	8183350.935553	0	702	0	0	0	0	0	39	0.518423777571013	NA	-5.57729440745362	-4.26221226442888	-0.0562462054670715	0	-4.20596605896181	0
231612.215503	8183686.793126	0	718	0	0	0	0	0	32	0.755634820921243	NA	3.76004465537571	2.61701849165911	-0.0257151323317242	0	2.64273362399083	0
231612.737865	8183403.046399	1	702	0	1	0	1	1	28	0.309847954641286	0	-7.94205199413703	-8.52522618911894	0.0936977656145891	-0.95	-7.66892395473353	0
231612.745585	8183347.976849	0	702	0	0	0	0	0	32	0.755634820921243	NA	-8.05232543279536	-6.28465430874442	-0.0666062316326604	0	-6.21804807711176	0
231613.428891	8183504.966421	0	709	0	0	0	0	0	32	0.755634820921243	NA	2.02564421465742	0.609820297518998	0.105317155919974	0	0.504503141599024	0
231615.328915	8183428.536005	0	707	0	0	0	0	0	39	0.518423777571013	NA	0.115983354809619	-1.0676026687598	0.0116955987971298	0	-1.07929826755693	0
231616.144723	8183453.226607	0	707	0	0	0	0	0	20	0.875329255579957	NA	-2.64517320469429	-2.72267441067822	-0.100078878457686	0	-2.62259553222054	0
231616.368118	8183477.23298	1	709	0	0	0	1	1	18	0.431814007250742	0	-6.464442110072	-3.37891834466335	-0.0176985999287984	-1.42	-1.94121974473455	0
231617.033855	8183837.58641	1	721	0	0	0	1	0	35	0.660445509316226	0	1.55317222686171	1.81152466896983	0.121506645324559	-1.14	2.83001802364527	0
231618.069406	8183331.134749	1	702	0	0	0	1	0	45	0.636991532676493	0	-2.78290923986754	-3.69805651670008	0.0949293688908473	-1.14	-2.65298588559093	0
231618.440909	8183662.58017	0	715	0	0	0	0	0	20	0.875329255579957	NA	-1.06390303141407	-0.158399842796814	0.0564825575567309	0	-0.214882400353545	0
231618.527516	8183933.25128	1	505	1	1	0	1	1	28	0.309847954641286	0	-1.1473038228405	0.595340062854913	0.0572629855920603	-0.27	0.808077077262853	0
231618.723958	8183340.412844	1	702	1	0	0	1	0	45	0.636991532676493	0	-2.62893806574516	-4.52858620173678	0.0177520277043402	-0.46	-4.08633822944112	0
231620.256318	8183685.765989	0	718	0	0	0	0	0	20	0.875329255579957	NA	-1.03153449417578	-0.537391225616561	0.0332259428503839	0	-0.570617168466945	0
231620.458718	8183801.121541	1	721	0	0	0	1	1	35	0.660445509316226	0	-9.34002579222697	-8.92984776596048	-0.0894905915286379	-1.42	-7.42035717443184	0
231620.882673	8183505.66477	0	709	0	0	0	0	0	39	0.518423777571013	NA	-2.84753839802765	-1.28492046565501	0.0388461073753371	0	-1.32376657303035	0
231621.232717	8183876.958621	0	721	0	0	0	0	0	20	0.875329255579957	NA	9.04550633347943	9.29927250908413	-0.105204597119928	0	9.40447710620406	0
231621.304401	8183405.115562	1	702	0	0	0	1	1	28	0.309847954641286	0	-5.09370530995208	-7.30160116371433	0.0581590691682517	-1.42	-5.93976023288258	0
231621.735065	8183324.496842	1	702	0	1	1	1	0	35	0.660445509316226	0	-2.92769706334923	-3.36195715956188	-0.0205820977109258	-0.46	-2.88137506185095	0
231623.998129	8183665.203057	0	715	0	0	0	0	0	32	0.755634820921243	NA	-1.20223821947252	0.148533625798426	0.0299630968573206	0	0.118570528941105	0
231624.433282	8183933.533963	1	505	0	0	0	1	1	28	0.309847954641286	0	-2.66705060244474	-2.52110793698719	0.0173919000728928	-1.42	-1.11849983706008	0
231624.814613	8183319.962978	0	702	0	0	0	0	0	20	0.875329255579957	NA	-4.38303133998069	-4.07856661263415	-0.00880764360015092	0	-4.069758969034	0
231625.377061	8183427.527132	1	707	0	0	0	1	0	18	0.431814007250742	0	-3.58446448509413	-2.56707084744238	0.0586153104579603	-1.14	-1.48568615790034	0
231625.583914	8183690.024754	0	718	0	0	0	0	0	32	0.755634820921243	NA	1.13818350721122	0.648908942384659	-0.00501544116027114	0	0.65392438354493	0
231625.617532	8183394.388713	1	702	0	0	0	1	1	34	0.627363736905224	0	-3.41599294225822	-3.68427172588949	0.0296740730250922	-1.42	-2.29394579891459	0
231625.726499	8183867.435178	0	721	0	0	0	0	0	35	0.660445509316226	NA	5.18025648311502	4.72828601345411	-0.0410522935678998	0	4.76933830702201	0
231626.211168	8183451.032767	0	707	0	0	0	0	0	32	0.755634820921243	NA	-0.862081036641695	-1.81594961966788	0.126841553192028	0	-1.94279117285991	0
231626.993635	8183476.384752	1	709	0	1	0	1	1	28	0.309847954641286	0	-3.49139934400427	-2.92056727693306	0.190131366954705	-0.95	-2.16069864388776	0
231627.107357	8183390.254613	0	702	0	0	0	0	0	39	0.518423777571013	NA	-3.83812825198416	-5.22441315478025	-0.00553891574062359	0	-5.21887423903963	0
231627.855459	8183311.925199	1	702	0	0	1	1	0	35	0.660445509316226	0	-4.77683058960267	-4.43859716857018	-0.134175120856399	-0.93	-3.37442204771378	0
231627.883641	8183379.511989	1	702	0	1	1	1	0	45	0.636991532676493	0	-3.34442841049754	-4.77802517469107	0.0930414945474914	-0.46	-4.41106666923856	0
231628.096864	8183932.112368	1	505	0	0	1	1	1	38	0.741206760902317	0	-1.85256204723244	-2.02736079270539	-0.00781861554611387	-1.21	-0.809542177159276	0
231628.905809	8183669.336607	1	715	0	0	1	1	1	38	0.741206760902317	1	1.08445588846056	0.558283568643508	-0.0984706384701979	-1.21	1.86675420711371	0
231629.226583	8183852.627502	0	721	0	0	0	0	0	43	0.575272215652628	NA	5.89629143689348	5.69591126657152	-0.0519528522913101	0	5.74786411886283	0
231629.991188	8183385.045355	0	702	0	0	0	0	0	43	0.575272215652628	NA	-5.29226078779285	-4.35089701795346	-0.034331213202775	0	-4.31656580475068	0
231630.390531	8183501.63387	0	709	0	0	0	0	0	32	0.755634820921243	NA	-0.362139347169302	-0.404421154107726	0.151130026697941	0	-0.555551180805667	0
231630.473292	8183301.465928	1	702	0	1	0	1	1	39	0.518423777571013	0	-5.53522729770046	-5.19553738874468	-0.0651079487346908	-0.95	-4.18042944000999	0
231630.485967	8183648.904193	1	715	0	0	0	1	0	45	0.636991532676493	1	0.6789006034095	1.30478851579931	-0.0102169668942534	-1.14	2.45500548269356	0
231631.482495	8183691.922216	0	718	0	0	0	0	0	35	0.660445509316226	NA	-3.03481028467074	-1.68885585508905	0.16312909337124	0	-1.85198494846029	0
231632.278923	8183293.964368	1	702	0	1	0	1	0	43	0.575272215652628	0	-7.26038452884356	-6.03466006996363	0.0123969330391843	-0.67	-5.37705700300281	0
231633.300205	8183641.022085	1	715	0	0	0	1	0	45	0.636991532676493	0	1.10383590802524	0.255918175822135	-0.0955120417137093	-1.14	1.49143021753584	0
231633.388627	8183427.813525	0	707	0	0	0	0	0	32	0.755634820921243	NA	-1.16796315240304	-1.40792746817217	-0.157172188863062	0	-1.25075527930911	0
231633.924792	8183373.129421	0	702	0	0	0	0	0	32	0.755634820921243	NA	-5.52609010766955	-4.43628882108969	0.0337401182092663	0	-4.47002893929896	0
231634.168087	8183365.555972	1	702	0	1	0	1	1	28	0.309847954641286	0	-4.02859819497555	-4.75465619988995	-0.0198719254474794	-0.95	-3.78478427444247	0
231634.613535	8183360.464753	1	702	0	1	0	1	0	34	0.627363736905224	0	-4.69861434424762	-4.49086044988456	0.0356030301821944	-0.67	-3.85646348006675	0
231635.052664	8183931.17218	1	505	1	1	0	1	1	4	0.543316311622164	0	-2.77483327498028	-0.706966011778419	-0.0222039049790077	-0.27	-0.414762106799411	0
231636.030542	8183692.189402	0	718	0	0	0	0	0	43	0.575272215652628	NA	-3.59763226324906	-2.18477072433508	-0.008627387916317	0	-2.17614333641876	0
231636.126022	8183452.755699	0	707	0	0	0	0	0	18	0.431814007250742	NA	-0.350978659175719	-1.07178828971669	-0.11691845582953	0	-0.954869833887159	0
231636.224045	8183638.032032	1	715	0	0	1	1	0	36	0.686089343077811	1	1.62073330782074	0.766463579403599	0.141734569107371	-0.93	1.55472901029623	0
231636.293239	8183631.332648	1	715	0	0	0	1	1	34	0.627363736905224	0	-1.19644308307138	-1.38610613608378	-0.186203006588313	-1.42	0.220096870504537	0
231636.449389	8183835.96054	1	721	0	1	0	1	0	35	0.660445509316226	1	4.08926335871429	3.52067773017453	0.039019911374489	-0.67	4.15165781880004	0
231636.862662	8183276.95301	0	702	0	0	0	0	0	28	0.309847954641286	NA	-3.26915854961219	-2.98936322842976	0.0159383113999849	0	-3.00530153982974	0
231636.898115	8183283.398417	0	702	0	0	0	0	0	45	0.636991532676493	NA	-3.64222032531834	-4.89487953501845	0.0752814215113179	0	-4.97016095652977	0
231637.627852	8183355.170065	1	702	1	0	0	1	0	36	0.686089343077811	0	-1.50692674248054	-2.91497566456246	0.176965618653556	-0.46	-2.63194128321602	0
231637.704609	8183269.272724	0	702	0	0	0	0	0	34	0.627363736905224	NA	-1.76520126869588	-2.99349059149576	-0.0567493875502859	0	-2.93674120394548	0
231637.759693	8183505.912054	0	709	0	0	0	0	0	43	0.575272215652628	NA	0.453998031217053	0.202338400973539	-0.0159595071064908	0	0.218297908080029	0
231638.517868	8183754.550835	1	717	0	1	0	1	0	39	0.518423777571013	0	-2.54000563148562	-1.54470110698567	-0.00528209233240034	-0.67	-0.869419014653274	0
231638.939277	8183627.568141	1	715	0	0	0	1	0	36	0.686089343077811	0	-0.449821275874065	-2.004141794729	-0.0579137066689159	-1.14	-0.806228088060085	0
231639.11538	8183479.332851	1	709	0	0	0	1	1	38	0.741206760902317	0	-0.556015556644504	-1.13652612196245	0.0647372967295312	-1.42	0.218736581308015	0
231639.258767	8183262.18123	0	702	0	0	0	0	0	28	0.309847954641286	NA	-1.49728118855047	-0.654097069670651	0.021224967579237	0	-0.675322037249888	0
231639.417684	8183673.138452	1	715	0	0	0	1	1	28	0.309847954641286	0	-0.48913587293001	-0.357549784600772	-0.110357782558173	-1.42	1.1728079979574	0
231639.586404	8183346.484932	0	702	0	0	0	0	0	35	0.660445509316226	NA	-4.99604265363147	-5.02966491504568	0.109694138134453	0	-5.13935905318014	0
231639.620151	8183746.124182	1	717	0	0	0	1	0	36	0.686089343077811	0	-1.01436834913865	-1.42855274187803	0.0350879749640149	-1.14	-0.323640716842045	0
231640.319964	8183255.695534	1	702	0	1	0	1	1	28	0.309847954641286	0	-5.67076455538212	-5.36802209892606	-0.0460890729361151	-0.95	-4.37193302598995	0
231640.69272	8183342.037524	1	702	0	0	1	1	0	39	0.518423777571013	0	-4.67400948150852	-4.94970119092233	-0.0450679635145542	-0.93	-3.97463322740778	0
231641.102376	8183427.983195	0	707	0	0	0	0	0	20	0.875329255579957	NA	-2.70781099723344	-2.63734968283401	0.00144115968933378	0	-2.63879084252334	0
231642.452676	8183931.392631	0	505	0	0	0	0	0	45	0.636991532676493	NA	-2.26671192262208	-2.01622111735002	0.103060938467595	0	-2.11928205581761	0
231642.907579	8183619.259382	1	715	0	0	1	1	0	36	0.686089343077811	0	-3.91303059008362	-2.94550404483068	0.0409566604160284	-0.93	-2.05646070524671	0
231643.69111	8183695.244889	1	718	0	0	0	1	0	18	0.431814007250742	0	-2.39025848990415	-2.84791110096147	-0.0305981575351173	-1.14	-1.67731294342635	0
231643.930212	8183454.935824	1	707	0	0	0	1	1	18	0.431814007250742	0	-3.89758950651253	-4.67703197465946	-0.0433896955948819	-1.42	-3.21364227906458	0
231644.013187	8183334.806442	0	702	0	0	0	0	0	32	0.755634820921243	NA	-4.54151601122939	-3.88469766487146	-0.0274876027796577	0	-3.8572100620918	0
231644.404515	8183328.734107	0	702	0	0	0	0	0	43	0.575272215652628	NA	-5.11201481635444	-4.58461593830179	-0.0676514420473909	0	-4.5169644962544	0
231645.79398	8183756.293781	0	717	0	0	0	0	0	43	0.575272215652628	NA	-0.817821914623499	-1.36046007019527	0.0363480114695982	0	-1.39680808166486	0
231646.416226	8183739.355572	0	717	0	0	0	0	0	34	0.627363736905224	NA	-0.430310055788178	0.443382113368892	0.0985234690865834	0	0.344858644282309	0
231647.306817	8183323.588988	0	702	0	0	0	0	0	39	0.518423777571013	NA	-3.68962470062107	-4.05313861133579	0.0597892152331643	0	-4.11292782656896	0
231647.360856	8183676.810254	1	715	0	1	1	1	1	34	0.627363736905224	1	2.54078597094283	1.25714456471075	-0.0439832883500159	-0.74	2.04112785306077	0
231647.662604	8183481.102436	0	709	0	0	0	0	0	34	0.627363736905224	NA	-1.88906879010911	-2.09512525123074	0.0371654655798449	0	-2.13229071681058	0
231648.150943	8183318.701863	0	702	0	0	0	0	0	35	0.660445509316226	NA	-4.82564929177093	-4.28828193076461	-0.166697383759822	0	-4.12158454700479	0
231648.84615	8183928.040801	1	505	0	1	1	1	0	45	0.636991532676493	0	-3.1493411957596	-3.7195102047627	-0.0437387161482719	-0.46	-3.21577148861443	0
231649.450783	8183612.114436	1	715	0	1	0	1	0	36	0.686089343077811	1	1.76438930809448	-0.179923700773796	0.147796698700795	-0.67	0.342279600525409	0
231649.915534	8183666.531544	0	715	0	0	0	0	0	39	0.518423777571013	NA	0.181326272048302	0.636784464193539	0.0482569081480664	0	0.588527556045472	0
231650.129489	8183732.148772	0	717	0	0	0	0	0	32	0.755634820921243	NA	-0.92300917251204	-1.42809968192776	0.0720633001892368	0	-1.500162982117	0
231650.374962	8183314.065535	0	702	0	0	0	0	0	20	0.875329255579957	NA	-6.87465403142898	-5.82867083345998	0.0937575545246678	0	-5.92242838798465	0
231650.620824	8183603.248696	1	715	0	0	1	1	0	18	0.431814007250742	0	-3.63305427000446	-2.16299073940707	0.132297321406919	-0.93	-1.36528806081399	0
231651.561632	8183259.95126	1	702	0	0	0	1	1	34	0.627363736905224	0	-6.65905523076909	-5.35384048269984	0.0409066585836392	-1.42	-3.97474714128348	0
231651.597668	8183721.701529	0	717	0	0	0	0	0	20	0.875329255579957	NA	1.92862689660424	1.23406643376417	0.0483505159957567	0	1.18571591776841	0
231651.707165	8183662.582033	0	715	0	0	0	0	0	43	0.575272215652628	NA	-1.08048869923576	0.807792104691819	-0.0568863354363781	0	0.864678440128197	0
231652.493443	8183428.940405	0	707	0	0	0	0	0	35	0.660445509316226	NA	-0.811304290422986	-1.52058640129727	-0.0698177061249492	0	-1.45076869517233	0
231652.695238	8183307.531815	0	702	0	0	0	0	0	32	0.755634820921243	NA	-4.84976127132515	-4.69196367531378	0.112747518769951	0	-4.80471119408373	0
231653.242778	8183896.171053	0	505	0	0	0	0	0	49	0.636537217230212	NA	0.628566494228778	2.96840361642764	0.0645550642644517	0	2.90384855216319	0
231653.285986	8183645.18814	1	715	0	1	0	1	1	28	0.309847954641286	0	0.160998258459189	0.411992815133051	-0.00401436009177051	-0.95	1.36600717522482	0
231653.407941	8183657.540559	0	715	0	0	0	0	0	39	0.518423777571013	NA	3.1295680441042	1.36847051008109	0.0213073953946163	0	1.34716311468647	0
231654.542001	8183760.200114	0	717	0	0	0	0	0	35	0.660445509316226	NA	0.492880004894415	-0.605848512863315	0.0663089943440361	0	-0.672157507207351	0
231654.561587	8183651.479138	1	715	1	0	1	0	0	34	0.627363736905224	0	1.48212225486425	2.3648804638889	0.0401955650803289	0.89	1.43468489880857	0
231654.742318	8183516.98626	1	708	0	0	0	1	1	39	0.518423777571013	0	-0.17501090664236	-2.05353033564894	0.0267398088792691	-1.42	-0.660270144528204	0
231654.929275	8183297.777289	0	702	0	0	0	0	0	39	0.518423777571013	NA	-2.0858796239722	-4.36013923308099	-0.0213165322302372	0	-4.33882270085075	0
231654.934949	8183798.116174	0	721	0	0	0	0	0	35	0.660445509316226	NA	-8.69373453180535	-8.45966595692168	-0.0407856163274072	0	-8.41888034059427	0
231655.516019	8183640.546408	1	715	0	0	0	1	1	34	0.627363736905224	0	-0.12623017460046	0.941964646065562	-0.118944779915899	-1.42	2.48090942598146	0
231655.861141	8183459.673918	1	707	0	0	0	1	0	18	0.431814007250742	0	-5.45045046283649	-3.64251195617731	-0.0507094835111443	-1.14	-2.45180247266617	0
231655.975962	8183714.010764	1	717	0	1	0	1	0	18	0.431814007250742	0	-2.939464165342	-2.29114645852006	0.0488466487998583	-0.67	-1.66999310731992	0
231656.136234	8183925.955386	0	505	0	0	0	0	0	28	0.309847954641286	NA	-0.241856090497849	-0.378742670255707	0.0812284414249648	0	-0.459971111680671	0
231656.4573	8183513.126641	1	708	0	0	0	1	1	28	0.309847954641286	0	0.476733734343064	-1.19371954249914	0.0447284804959759	-1.42	0.18155197700488	0
231657.187769	8183595.620971	1	715	0	0	0	1	1	28	0.309847954641286	0	-3.61269227085146	-2.39882695470643	-0.17999758770548	-1.42	-0.79882936700095	0
231657.201633	8183289.687498	0	702	0	0	0	0	0	43	0.575272215652628	NA	-5.26523492287628	-3.81265663035713	-0.0246720441379822	0	-3.78798458621915	0
231657.923365	8183704.257771	0	717	0	0	0	0	0	35	0.660445509316226	NA	-0.730449300642229	0.276451623332958	-0.0634910777575382	0	0.339942701090496	0
231658.907789	8183587.171773	0	715	0	0	0	0	0	39	0.518423777571013	NA	-0.670905476992935	-0.323856911336505	0.130212891260975	0	-0.45406980259748	0
231659.654036	8183279.912414	0	702	0	0	0	0	0	35	0.660445509316226	NA	-2.93517579694917	-3.62366322847745	-0.00103444590566849	0	-3.62262878257178	0
231659.711151	8183261.409832	0	702	0	0	0	0	0	20	0.875329255579957	NA	-3.40784861702078	-3.19047433796251	0.0143529226586972	0	-3.2048272606212	0
231659.827897	8183582.043588	1	715	0	1	0	1	1	45	0.636991532676493	0	-1.34604822036819	-1.26632398760424	-0.0500878761880719	-0.95	-0.266236111416164	0
231659.890452	8183430.590904	0	707	0	0	0	0	0	35	0.660445509316226	NA	-2.03245321327356	-2.30016401056117	0.0545126181371372	0	-2.3546766286983	0
231660.808372	8183631.696845	1	715	1	0	1	1	1	38	0.741206760902317	0	-1.35386364461776	-2.07157598618073	-0.0606925245248595	-0.53	-1.48088346165587	0
231662.016304	8183447.379069	1	707	0	0	1	1	0	45	0.636991532676493	0	-1.89245591672266	-2.12953537786827	-0.0658887859343241	-0.93	-1.13364659193395	0
231662.079616	8183576.753222	1	715	1	0	0	1	0	45	0.636991532676493	0	-0.816726654221726	-0.617318515372347	-0.0569052413684666	-0.46	-0.10041327400388	0
231662.440607	8183505.261325	1	708	0	1	0	1	0	45	0.636991532676493	0	-3.10151923368252	-4.07232124149422	-0.0444978047745735	-0.67	-3.35782343671964	0
231662.69314	8183925.350611	0	505	0	0	0	0	0	35	0.660445509316226	NA	-0.432449055141729	-0.840458102539967	-0.0114103104826945	0	-0.829047792057273	0
231663.436755	8183620.988975	0	715	0	0	0	0	0	43	0.575272215652628	NA	0.461603541766018	-0.48590453267828	-0.0311776784798619	0	-0.454726854198418	0
231665.432816	8183572.464065	0	715	0	0	0	0	0	32	0.755634820921243	NA	0.616293642120203	-0.377030539413106	-0.143360330424624	0	-0.233670208988482	0
231665.435873	8183563.880874	0	715	0	0	0	0	0	43	0.575272215652628	NA	2.86202616469355	1.03395805607463	-0.131580328672529	0	1.16553838474715	0
231665.438415	8183766.196357	0	717	0	0	0	0	0	43	0.575272215652628	NA	-0.0765758495714366	0.84062578592557	0.0452573795763915	0	0.795368406349179	0
231665.728072	8183441.527699	1	707	1	1	0	1	1	32	0.755634820921243	0	-5.05715939407461	-1.40816696066302	0.0378278762234743	-0.27	-1.17599483688649	0
231666.375674	8183707.857584	1	717	0	1	0	1	0	36	0.686089343077811	0	-0.847472176431784	-0.829964925114189	0.0207584153724447	-0.67	-0.180723340486633	0
231667.537106	8183681.788806	1	716	0	1	0	1	1	38	0.741206760902317	1	1.05497336455665	-0.0288955573128306	0.0763622973012111	-0.95	0.844742145385958	0
231667.840325	8183556.193751	1	715	0	0	0	1	0	36	0.686089343077811	0	-0.0306619144577887	0.0298095739195515	0.0328223035627046	-1.14	1.13698727035685	0
231668.186301	8183263.777226	0	702	0	0	0	0	0	35	0.660445509316226	NA	-1.89899752178196	-1.5501502564852	-0.00328942394722877	0	-1.54686083253797	0
231668.512555	8183758.187687	0	717	0	0	0	0	0	35	0.660445509316226	NA	-0.875049024066623	0.102681144393224	-0.16304582544488	0	0.265726969838105	0
231668.989296	8183380.982037	1	703	0	1	0	1	0	20	0.875329255579957	1	8.36260725989703	8.38072746962168	-0.0196786424532317	-0.67	9.07040611207491	0
231669.31949	8183497.921855	0	708	0	0	0	0	0	45	0.636991532676493	NA	-0.282781414509429	-1.53150804746578	0.0012441427233528	0	-1.53275219018913	0
231670.258288	8183434.74729	0	707	0	0	0	0	0	43	0.575272215652628	NA	-1.41126405261686	-0.978904589393679	-0.0116136325119864	0	-0.967290956881693	0
231670.68597	8183673.94318	1	716	0	0	0	1	1	38	0.741206760902317	1	0.0504991043376159	0.258350963955112	0.0474844542532115	-1.42	1.6308665097019	0
231671.013091	8183613.786862	0	715	0	0	0	0	0	32	0.755634820921243	NA	-5.5822466532877	-3.34159381176672	-0.0508338564358873	0	-3.29075995533083	0
231671.338986	8183546.760527	1	715	0	0	1	1	0	45	0.636991532676493	0	-2.12531120619959	-2.01651586986551	-0.104489419793418	-0.93	-0.982026450072088	0
231671.504794	8183486.245051	1	708	0	1	0	1	0	36	0.686089343077811	0	-3.53420674337345	-1.87965961640606	-0.016067695428364	-0.67	-1.1935919209777	0
231671.530421	8183751.291197	1	717	0	0	0	1	0	35	0.660445509316226	1	0.843216372621965	0.416292582107785	0.0529380067148033	-1.14	1.50335457539298	0
231671.946891	8183922.848992	1	505	0	1	1	1	0	39	0.518423777571013	0	-0.314139427551544	-2.21462711257453	-0.0792009432425111	-0.46	-1.67542616933202	0
231672.558746	8183104.698893	1	750	1	0	0	1	0	18	0.431814007250742	0	-2.05653332439621	-3.17758650561712	-0.00867640350669657	-0.46	-2.70891010211042	0
231673.341254	8183685.888105	1	716	0	0	1	1	0	39	0.518423777571013	0	-0.346358890597784	-1.242708118958	-0.057886335223782	-0.93	-0.254821783734218	0
231673.942032	8183744.255513	0	717	0	0	0	0	0	20	0.875329255579957	NA	-1.64773196418961	-0.719131505198248	0.0493468080269458	0	-0.768478313225194	0
231674.408452	8183523.102037	0	708	0	0	0	0	0	35	0.660445509316226	NA	-3.57519620204907	-3.21303421967439	-0.148537682922069	0	-3.06449653675232	0
231674.607034	8183711.725898	1	717	1	0	1	1	1	35	0.660445509316226	0	-1.01125138366439	-0.349677124969718	0.00476963960013084	-0.53	0.175553235430151	0
231675.765519	8183665.899033	1	716	0	0	0	1	1	38	0.741206760902317	0	-1.78813127797218	-1.02379515542675	0.0769453118597469	-1.42	0.319259532713502	0
231675.874784	8183095.911425	1	750	0	0	0	1	0	18	0.431814007250742	0	-7.33194187854912	-6.00940046137726	0.0920872466108782	-1.14	-4.96148770798814	0
231676.676756	8183604.038776	1	715	0	0	0	1	1	38	0.741206760902317	0	-3.19362990551878	-2.5456000034777	0.076420297740616	-1.42	-1.20202030121831	0
231676.973031	8183735.693069	0	717	0	0	0	0	0	20	0.875329255579957	NA	1.25700944949283	0.564914202779442	0.0958206116264314	0	0.46909359115301	0
231677.439523	8183551.074718	1	715	0	1	0	1	1	38	0.741206760902317	0	-0.539694406044948	0.347692163233724	-0.12388681607117	-0.95	1.42157897930489	0
231678.026026	8183920.79546	1	505	0	1	0	1	1	3	0.680393623974961	0	-1.45640040184302	-2.95334549934173	0.0259180387576625	-0.95	-2.02926353809939	0
231678.978449	8183688.020171	0	716	0	0	0	0	0	35	0.660445509316226	NA	-0.427086846282629	-0.544878010121635	-0.063445392080475	0	-0.48143261804116	0
231679.117916	8183088.127816	1	750	0	1	1	1	1	43	0.575272215652628	0	-3.20201290870982	-5.0572517868234	-0.0977940245377839	-0.74	-4.21945776228562	0
231679.99266	8183657.249873	0	716	0	0	0	0	0	39	0.518423777571013	NA	-0.233796642656643	-0.196280036538823	-0.018809895106079	0	-0.177470141432744	0
231679.993165	8183595.024689	0	715	0	0	0	0	0	45	0.636991532676493	NA	0.962573089817279	-0.306709938948132	0.0416162084583637	0	-0.348326147406496	0
231680.231077	8183284.939434	0	701	0	0	0	0	0	28	0.309847954641286	NA	-2.77916425836321	-2.84509962215621	0.0174328492852595	0	-2.86253247144147	0
231680.319013	8183715.108377	1	717	0	0	0	1	0	35	0.660445509316226	0	-0.650191341338929	0.109553446715405	-0.0526671805197016	-1.14	1.30222062723511	0
231681.258446	8183470.9067	0	706	0	0	0	0	0	36	0.686089343077811	NA	-0.692006804109774	-1.19174102107954	-0.00422987766302653	0	-1.18751114341651	0
231681.440215	8183554.53729	1	715	0	0	1	1	0	45	0.636991532676493	0	-1.57635339315257	-2.13038923906514	0.149521107949957	-0.93	-1.34991034701509	0
231682.720355	8183728.696617	0	717	0	0	0	0	0	32	0.755634820921243	NA	0.89937224271044	0.148194760850373	0.0124450580466579	0	0.135749702803715	0
231682.743344	8183651.873252	1	716	0	1	0	1	1	45	0.636991532676493	1	0.951693512824732	0.78351873237131	0.0372588669312439	-0.95	1.69625986544007	0
231683.055751	8183455.669651	0	706	0	0	0	0	0	32	0.755634820921243	NA	-3.66590615239696	-3.49955579770315	0.171854563273351	0	-3.6714103609765	0
231683.277619	8183463.955141	1	706	0	1	0	1	1	28	0.309847954641286	0	-5.14454650857246	-3.76030764268262	-0.00729204906524873	-0.95	-2.80301559361737	0
231683.387691	8183524.927584	0	708	0	0	0	0	0	20	0.875329255579957	NA	-1.52947733408926	-1.36555251647942	-0.126378321088881	0	-1.23917419539054	0
231684.233	8183460.518268	0	706	0	0	0	0	0	39	0.518423777571013	NA	-3.99552713679739	-3.08408097324528	0.0788801307467024	0	-3.16296110399198	0
231684.312971	8183079.24249	1	750	0	1	0	1	0	38	0.741206760902317	0	-1.2640697284529	-1.96021383430667	0.00625923769885778	-0.67	-1.29647307200553	0
231684.730941	8183647.745169	1	716	0	0	0	1	1	38	0.741206760902317	0	-1.56794820589137	-1.40927175663748	-0.122452329601009	-1.42	0.133180572963528	0
231684.935008	8183269.644742	1	701	0	0	0	1	0	35	0.660445509316226	0	-2.6269918849057	-3.70691080591997	-0.0260542963923447	-1.14	-2.54085650952763	0
231685.298818	8183925.39469	1	505	0	0	0	1	0	35	0.660445509316226	0	-3.83414083621844	-3.74941322713142	0.05851604386655	-1.14	-2.66792927099797	0
231685.453454	8183721.94911	1	717	1	0	1	1	0	45	0.636991532676493	0	-0.762876620297525	-0.881445567383873	-0.0992613852486733	-0.25	-0.5321841821352	0
231685.554971	8183690.434383	0	716	0	0	0	0	0	28	0.309847954641286	NA	-1.8567618921007	-0.755026459723297	-0.00620702622413455	0	-0.748819433499162	0
231685.715079	8183277.081568	0	701	0	0	0	0	0	20	0.875329255579957	NA	-2.96591166278262	-2.84503563937352	0.0212082698377793	0	-2.8662439092113	0
231685.716901	8183286.530871	0	701	0	0	0	0	0	32	0.755634820921243	NA	-3.58359385743414	-3.13809058402122	-0.0303465309994626	0	-3.10774405302175	0
231686.583189	8183586.803107	0	715	0	0	0	0	0	20	0.875329255579957	NA	1.90748845859809	1.47882632097273	0.0299560852712464	0	1.44887023570148	0
231686.652374	8183450.641332	0	706	0	0	0	0	0	35	0.660445509316226	NA	-1.71331101966274	-2.03763419800363	0.0453591472837825	0	-2.08299334528741	0
231686.849847	8183886.305375	0	505	0	0	0	0	0	28	0.309847954641286	NA	5.47181699456988	3.52941418309722	0.000642285938059048	0	3.52877189715916	0
231687.299807	8183073.327767	1	750	0	0	0	1	0	38	0.741206760902317	0	-4.11137109681032	-2.47377370489755	-0.0595265457465615	-1.14	-1.27424715915099	0
231687.434206	8183640.353316	1	716	0	1	0	1	1	38	0.741206760902317	0	-2.54675934667734	-1.72824975228027	0.0210480467221966	-0.95	-0.799297799002463	0
231687.444477	8183066.806466	0	750	0	0	0	0	0	45	0.636991532676493	NA	-1.73467176284397	-1.81934391180965	0.123868452832432	0	-1.94321236464208	0
231688.220263	8183109.293266	0	750	0	0	0	0	0	18	0.431814007250742	NA	-1.59607583194976	-1.42763931056807	-0.152904625102988	0	-1.27473468546508	0
231688.227413	8183497.830662	0	708	0	0	0	0	0	28	0.309847954641286	NA	-2.19204618547665	-1.95936091077038	0.0723883559814911	0	-2.03174926675187	0
231688.258822	8183559.189836	1	715	0	0	0	1	0	20	0.875329255579957	1	1.63144318321644	0.427774431511924	0.0227078069019389	-1.14	1.54506662460999	0
231688.905049	8183441.550647	0	706	0	0	0	0	0	18	0.431814007250742	NA	-0.370594524920631	-1.8810969948904	-0.0148062494294255	0	-1.86629074546097	0
231689.024978	8183717.644122	1	717	0	0	0	1	1	18	0.431814007250742	0	-3.54185451654263	-1.84035112909253	-0.125453511313979	-1.42	-0.294897617778551	0
231689.654729	8183692.201996	0	716	0	0	0	0	0	39	0.518423777571013	NA	1.48575861123458	-0.393133235433817	0.0868955909980194	0	-0.480028826431836	0
231690.731078	8183577.792001	1	715	0	0	0	1	1	36	0.686089343077811	0	-4.80068068294055	-3.78788446030923	0.0154948068323883	-1.42	-2.38337926714162	0
231690.823871	8183633.753518	1	716	0	0	0	1	1	38	0.741206760902317	0	-0.917280698253876	-1.75165739070802	0.0597762456426265	-1.42	-0.39143363635065	0
231690.827993	8183289.198753	1	701	0	1	1	1	1	36	0.686089343077811	0	-4.53925880050717	-3.73482098326201	0.093955935112319	-0.74	-3.08877691837433	0
231693.020474	8183060.369532	0	750	0	0	0	0	0	28	0.309847954641286	NA	1.73644035214558	0.680283300934541	-0.0744582270909703	0	0.754741528025511	0
231693.142308	8183271.038243	0	701	0	0	0	0	0	20	0.875329255579957	NA	-2.88784983402181	-3.07577927578668	-0.00448995526118442	0	-3.07128932052549	0
231693.264945	8183528.038111	0	708	0	0	0	0	0	32	0.755634820921243	NA	-1.08485174480289	-0.720819823006084	-0.108535980931002	0	-0.612283842075082	0
231693.382553	8183887.684677	1	505	0	1	0	1	1	48	0.801607417714555	1	0.381466949017137	-0.290962421493199	-0.0558165200513219	-0.95	0.714854098558123	0
231693.754025	8183629.673475	0	716	0	0	0	0	0	32	0.755634820921243	NA	-1.65248329210021	-1.0812519776787	-0.0108602204686513	0	-1.07039175721005	0
231693.884642	8183500.924123	1	708	0	1	0	1	0	35	0.660445509316226	0	-0.694498434415042	0.0571994996630432	-0.0590476975358978	-0.67	0.786247197198941	0
231694.150675	8183110.242673	0	750	0	0	0	0	0	34	0.627363736905224	NA	-0.930432481321992	-1.37806785496986	-0.101382830711878	0	-1.27668502425798	0
231694.171681	8183756.65202	1	673	0	0	0	1	1	28	0.309847954641286	0	-1.55871292078708	-1.17601989694383	0.113341669039495	-1.42	0.130638434016673	0
231694.714688	8183476.833206	0	706	0	0	0	0	0	32	0.755634820921243	NA	-2.26485164843845	-2.26687673906285	-0.049049086075927	0	-2.21782765298692	0
231694.942142	8183924.801219	1	505	1	0	0	1	0	49	0.636537217230212	0	-2.43701979137167	-2.94905605260849	0.210225049367175	-0.46	-2.69928110197567	0
231695.608974	8183563.684657	1	715	0	1	0	1	0	36	0.686089343077811	1	0.436371820767677	1.526092955805	0.0831113080379449	-0.67	2.11298164776705	0
231696.286656	8183140.211667	0	751	0	0	0	0	0	34	0.627363736905224	NA	-7.06857449156771	-7.37025890606604	-0.0213311552738334	0	-7.34892775079221	0
231696.768387	8183621.657349	1	716	0	0	0	1	0	34	0.627363736905224	0	-3.07167837253777	-3.27242572008038	-0.0553265778148952	-1.14	-2.07709914226548	0
231696.907755	8183759.65002	0	673	0	0	0	0	0	6	0.560102199293743	NA	-0.177809768218395	1.10629847025642	-0.0449778044233586	0	1.15127627467978	0
231698.132202	8183566.341124	1	715	0	1	0	1	0	36	0.686089343077811	0	2.49263861672215	1.307351696825	-0.0525690341859787	-0.67	2.02992073101098	0
231698.159242	8183290.67258	1	701	0	0	1	1	0	36	0.686089343077811	0	-2.42779190903864	-3.24117547394436	0.160353714115688	-0.93	-2.47152918806005	0
231698.360559	8183445.715815	0	706	0	0	0	0	0	39	0.518423777571013	NA	-0.430143688128363	1.07443920506672	0.0615821948376911	0	1.01285701022903	0
231698.43104	8183696.744478	1	716	0	0	0	1	1	28	0.309847954641286	0	-0.273847824606376	-0.940459366543206	0.0481355421732634	-1.42	0.43140509128353	0
231700.134338	8183112.213401	0	750	0	0	0	0	0	38	0.741206760902317	NA	-2.81920430056336	-2.00935299282917	-0.0250755682625503	0	-1.98427742456662	0
231700.150323	8183751.172497	0	673	0	0	0	0	0	4	0.543316311622164	NA	1.69818583447529	-0.524036120242017	-0.0117148882654864	0	-0.51232123197653	0
231700.612797	8183272.889736	0	701	0	0	0	0	0	35	0.660445509316226	NA	-2.97622274319135	-2.84691039819832	-0.012688653751267	0	-2.83422174444705	0
231701.174431	8183531.669858	0	708	0	0	0	0	0	39	0.518423777571013	NA	-1.2844283932783	-0.507166017598631	0.0333232798950831	0	-0.540489297493714	0
231701.577337	8183504.685372	0	708	0	0	0	0	0	43	0.575272215652628	NA	1.05221043641671	0.836589698587681	-0.0897576693433935	0	0.926347367931074	0
231701.855241	8183762.993141	0	673	0	0	0	0	0	29	0.921133918644973	NA	-0.548569708659029	0.73143599840385	0.0923767241071979	0	0.639059274296652	0
231702.205634	8183888.006732	1	505	1	1	1	1	0	4	0.543316311622164	1	1.44023626608732	1.29352408052585	0.0262514445413254	0.22	1.04727263598453	0
231702.261169	8183613.857515	1	716	0	1	0	1	1	36	0.686089343077811	0	-1.00757323888303	-1.47426351617959	0.0662713346105693	-0.95	-0.590534850790164	0
231703.065986	8183681.48825	1	716	0	0	0	1	1	28	0.309847954641286	0	-2.58184786946815	-1.64781637957884	-0.0194800320557618	-1.42	-0.208336347523074	0
231703.674413	8183480.363013	1	706	0	1	0	1	0	43	0.575272215652628	0	-4.14324925039808	-4.15480219001523	0.0541782009999828	-0.67	-3.53898039101521	0
231703.870729	8183920.238135	0	505	0	0	0	0	0	45	0.636991532676493	NA	-2.47119580222063	-2.83031103097432	-0.101137263367916	0	-2.7291737676064	0
231704.044651	8183668.283953	1	716	0	0	0	1	1	34	0.627363736905224	0	-1.72772002689364	-1.14866445298069	-0.00907333487922032	-1.42	0.280408881898532	0
231704.823497	8183673.853095	1	716	0	0	0	1	1	18	0.431814007250742	0	-1.17901188400768	-1.6589273365806	-0.0855400680123249	-1.42	-0.15338726856828	0
231704.947634	8183742.895969	1	673	0	0	0	1	1	28	0.309847954641286	0	-3.96979199402688	-2.30358356172978	0.0881233163586234	-1.42	-0.971706878088408	0
231705.047985	8183450.672558	0	706	0	0	0	0	0	32	0.755634820921243	NA	-0.0841737171440315	-0.344341104208342	-0.010823892367983	0	-0.333517211840359	0
231705.210275	8183603.625171	0	716	0	0	0	0	0	20	0.875329255579957	NA	0.0826038360375443	-0.401331402609193	-0.164593612686142	0	-0.236737789923051	0
231705.734318	8183074.52982	0	750	0	0	0	0	0	45	0.636991532676493	NA	-1.59410673847091	-1.54460570730748	-0.223644493277423	0	-1.32096121403006	0
231706.224729	8183505.905007	0	708	0	0	0	0	0	39	0.518423777571013	NA	0.181352604917552	-1.37541356372744	0.121212799875858	0	-1.4966263636033	0
231706.643371	8183293.137198	1	701	0	0	0	1	0	36	0.686089343077811	0	-5.68144977609654	-5.66705215717496	0.025779290164613	-1.14	-4.55283144733958	0
231708.276324	8183662.79045	1	716	0	0	0	1	1	34	0.627363736905224	0	-1.93859312102246	-2.11923351986755	-0.0320896992809494	-1.42	-0.667143820586605	0
231708.313367	8183597.958249	1	716	0	0	0	1	1	28	0.309847954641286	0	-1.47364057445857	-2.56959297678227	0.0752918624922413	-1.42	-1.22488483927451	0
231708.355277	8183114.536462	1	750	0	1	0	1	0	45	0.636991532676493	0	-1.71447940254682	-3.27522271720405	0.0479531095296369	-0.67	-2.65317582673369	0
231708.6919	8183735.111689	0	673	0	0	0	0	0	29	0.921133918644973	NA	0.126948674568845	-0.0332633632866002	0.0925495143917048	0	-0.125812877678305	0
231708.906706	8183275.84899	0	701	0	0	0	0	0	35	0.660445509316226	NA	-5.24499941593016	-2.93070519404081	-0.0277786176804729	0	-2.90292657636034	0
231710.024844	8183658.210389	0	716	0	0	0	0	0	34	0.627363736905224	NA	0.310882988403876	1.11977364511565	0.0566100192788443	0	1.06316362583681	0
231710.051057	8183756.985875	1	673	1	1	1	1	0	28	0.309847954641286	0	0.492211717623717	-0.931696730688894	-0.0140781922977916	0.22	-1.1376185383911	0
231710.834108	8183593.122707	1	716	0	0	0	1	1	34	0.627363736905224	0	-1.20729769524386	-3.16507318815697	-0.0333673016471951	-1.42	-1.71170588650977	0
231710.927452	8183918.657968	1	505	0	0	1	1	0	35	0.660445509316226	0	-1.5524469942794	-2.8872668044213	-0.0350421090003169	-0.93	-1.92222469542098	0
231711.008291	8183535.51103	1	708	1	0	1	1	1	38	0.741206760902317	0	-0.578300349329993	-0.804010965553209	0.0400749421089693	-0.53	-0.314085907662178	0
231711.137817	8183887.036175	1	505	0	1	1	1	1	45	0.636991532676493	0	-0.212967697438965	-0.347169293011445	-0.049423854592102	-0.74	0.442254561580657	0
231712.320309	8183510.399009	1	708	1	1	1	1	0	34	0.627363736905224	0	-1.14453402871966	-0.881985446322055	0.133657958888257	0.22	-1.23564340521031	0
231712.344527	8183588.404664	0	716	0	0	0	0	0	43	0.575272215652628	NA	-0.824785767829533	0.0303493600328595	0.0544548428780338	0	-0.0241054828451743	0
231712.802844	8183653.01857	0	716	0	0	0	0	0	35	0.660445509316226	NA	-0.149276941647031	-0.683999549632063	-0.0214458710473356	0	-0.662553678584728	0
231713.103143	8183484.065722	1	706	0	1	1	1	0	34	0.627363736905224	0	-0.0742241213570668	-1.40681993871697	0.0208053693678768	-0.46	-0.967625308084842	0
231713.963405	8183076.578844	0	750	0	0	0	0	0	28	0.309847954641286	NA	-1.82351525848217	-2.0012077412442	-0.131213530071714	0	-1.86999421117249	0
231714.674606	8183456.254827	0	706	0	0	0	0	0	20	0.875329255579957	NA	-2.77532148613615	-0.86894948140353	-0.0183686002356043	0	-0.850580881167926	0
231715.254719	8183584.238812	0	716	0	0	0	0	0	39	0.518423777571013	NA	-0.119560486244763	-1.42019064235829	-0.0345811923935019	0	-1.38560944996479	0
231715.309066	8183724.283511	0	673	0	0	0	0	0	6	0.560102199293743	NA	-1.28335111466129	-1.28728767528774	0.00758890585591347	0	-1.29487658114365	0
231715.368402	8183577.042524	0	716	0	0	0	0	0	32	0.755634820921243	NA	-0.840006235092159	-1.14007603294692	0.00559964640117587	0	-1.14567567934809	0
231716.336141	8183886.937275	1	505	0	0	1	1	0	45	0.636991532676493	1	0.521851056518252	0.0292365475908049	-0.0352404591857608	-0.93	0.994477006776566	0
231716.721888	8183650.177684	0	716	0	0	0	0	0	39	0.518423777571013	NA	-2.43571931216974	-1.51536497241021	-0.00782447408712158	0	-1.50754049832308	0
231716.913015	8183296.913451	1	701	0	1	0	1	0	36	0.686089343077811	0	-3.79395811933498	-4.39037007090411	0.0639057459524535	-0.67	-3.78427581685657	0
231717.339946	8183751.876548	0	673	0	0	0	0	0	4	0.543316311622164	NA	1.70113688689465	1.23564840360212	-0.0513079353553126	0	1.28695633895743	0
231718.393759	8183925.405006	1	505	1	0	0	1	1	48	0.801607417714555	0	-3.86943250078551	-3.7268520143895	-0.0782202191003594	-0.74	-2.90863179528914	0
231718.44055	8183118.927984	1	750	0	1	1	1	0	34	0.627363736905224	0	-0.0288105031821381	-0.90203620242354	0.00455399032717857	-0.46	-0.446590192750718	0
231718.700056	8183279.180293	1	701	0	0	0	1	1	43	0.575272215652628	0	-2.50598245943509	-3.38851794999793	0.0568209030555757	-1.42	-2.02533885305351	0
231719.072555	8183643.965892	0	716	0	0	0	0	0	43	0.575272215652628	NA	1.95505995204741	0.467474089657572	0.0604150755525709	0	0.407059014105001	0
231719.928463	8183568.785057	0	716	0	0	0	0	0	20	0.875329255579957	NA	-0.832495539790512	-1.61081953236671	0.0589997201845446	0	-1.66981925255125	0
231720.02437	8183537.945044	1	708	0	1	0	1	1	38	0.741206760902317	0	-0.287622962496951	-1.84425224282254	-0.0806950577184534	-0.95	-0.813557185104091	0
231720.113532	8183887.122514	1	505	0	1	0	1	1	45	0.636991532676493	0	-2.50903673636427	-1.9721023659117	0.0331492436965109	-0.95	-1.05525160960821	0
231720.413068	8183717.362345	0	673	0	0	0	0	0	29	0.921133918644973	NA	-2.05088711934403	-0.56923655116901	-0.043647040102673	0	-0.525589511066337	0
231720.478653	8183081.619762	0	750	0	0	0	0	0	38	0.741206760902317	NA	0.264785511580047	-0.0231805386530995	0.039905436660377	0	-0.0630859753134765	0
231721.627166	8183513.896295	1	708	0	0	0	1	1	28	0.309847954641286	1	0.180819390843387	-1.63605212721658	0.14000527874577	-1.42	-0.356057405962349	0
231722.748631	8183743.800522	0	673	0	0	0	0	0	28	0.309847954641286	NA	-2.66761821069561	-1.97685404804576	-0.0272222535552003	0	-1.94963179449056	0
231722.763545	8183713.024334	0	673	0	0	0	0	0	29	0.921133918644973	NA	-0.939929835026057	-1.16523099262967	0.0761051866007394	0	-1.24133617923041	0
231723.176951	8183635.453904	1	716	1	1	1	1	1	38	0.741206760902317	0	1.07578416300515	1.64483302902689	0.132749349500544	-0.0600000000000001	1.57208367952634	0
231723.207662	8183485.319439	1	706	0	1	0	1	1	18	0.431814007250742	0	-5.47627061841649	-5.25902362057003	-0.0111131912328007	-0.95	-4.29791042933723	0
231723.413806	8183631.392377	1	716	0	0	1	1	1	18	0.431814007250742	0	-2.34134135445285	-2.43526850608345	-0.058957973808096	-1.21	-1.16631053227535	0
231723.522852	8183887.377986	1	505	0	1	0	1	1	45	0.636991532676493	0	-1.54292595305847	-1.84622750872873	0.00950723757949113	-0.95	-0.905734746308225	0
231723.629683	8183460.174249	0	706	0	0	0	0	0	20	0.875329255579957	NA	-5.50439479672151	-2.79832928102972	-0.0612044019665364	0	-2.73712487906319	0
231723.75701	8183432.615249	0	704	0	0	0	0	0	39	0.518423777571013	NA	-2.45033714469037	-1.5735228983773	-0.0909579973734942	0	-1.4825649010038	0
231724.102037	8183357.309217	0	703	0	0	0	0	0	32	0.755634820921243	NA	-11.9883730977287	-11.0606699553116	-0.0346588820292189	0	-11.0260110732824	0
231724.965161	8183708.356388	0	673	0	0	0	0	0	29	0.921133918644973	NA	-1.63189365881118	0.275428866538143	0.00519430200137536	0	0.270234564536767	0
231725.09463	8183086.00629	0	750	0	0	0	0	0	34	0.627363736905224	NA	-1.0272456827932	-1.48157038282773	0.0417912181047986	0	-1.52336160093252	0
231725.426217	8183299.948574	0	701	0	0	0	0	0	39	0.518423777571013	NA	-2.39373455130976	-2.03425034901981	0.0772869930832986	0	-2.11153734210311	0
231726.565066	8183332.143162	0	703	0	0	0	0	0	39	0.518423777571013	NA	-2.73892044739992	-1.57298458439667	-0.148461610946196	0	-1.42452297345048	0
231726.964203	8183628.058556	1	716	0	1	1	1	1	34	0.627363736905224	0	-3.01247151321455	-2.51169557239292	-0.0595421040556243	-0.74	-1.71215346833729	0
231727.430789	8183703.035599	1	673	0	0	0	1	1	3	0.680393623974961	0	-2.99262218565632	-2.49201583955397	-0.135527540907767	-1.42	-0.936488298646202	0
231727.552812	8183121.915166	1	750	0	1	0	1	1	28	0.309847954641286	0	-3.41754911777923	-2.83772650115484	0.0212488609282017	-0.95	-1.90897536208304	0
231728.458687	8183574.707246	0	716	0	0	0	0	0	35	0.660445509316226	NA	-2.72454596096455	-2.67339193447148	0.056697979753786	0	-2.73008991422526	0
231728.726642	8183623.776654	1	716	1	0	1	1	1	34	0.627363736905224	0	-3.72987110136099	-1.40433994354048	0.0428239751236651	-0.53	-0.917163918664144	0
231729.103839	8183618.671315	1	716	0	1	0	1	0	36	0.686089343077811	1	0.10573597986495	-0.676244843684292	-0.0521840141838924	-0.67	0.0459391704996004	0
231729.433625	8183700.000217	0	673	0	0	0	0	0	46	0.304263951900492	NA	-2.45156923621211	-3.44450197333824	-0.0671294641314985	0	-3.37737250920675	0
231730.087783	8183692.687931	0	673	0	0	0	0	0	46	0.304263951900492	NA	-0.458800116192576	-0.829911991859515	0.06349757712092	0	-0.893409568980435	0
231730.473364	8183281.056378	1	701	0	0	0	1	1	43	0.575272215652628	0	-2.45176905825624	-3.25885636111465	0.0313844756438611	-1.42	-1.87024083675851	0
231730.493081	8183517.616438	0	708	0	0	0	0	0	32	0.755634820921243	NA	0.268884985501922	-1.47049666852362	-0.0535835480657445	0	-1.41691312045787	0
231730.493357	8183735.824843	1	673	0	0	0	1	0	6	0.560102199293743	0	-2.85206992331714	-1.88623916078997	0.0419126496878699	-1.14	-0.788151810477836	0
231730.515603	8183542.085627	0	708	0	0	0	0	0	32	0.755634820921243	NA	-0.929466946175409	-0.669332755675494	-0.0561214916621852	0	-0.613211264013309	0
231730.58803	8183493.408	1	706	0	1	0	1	1	28	0.309847954641286	0	-4.41133298548987	-3.86406940008085	0.00487680583096618	-0.95	-2.91894620591181	0
231730.932781	8183921.235878	1	505	0	1	0	1	1	48	0.801607417714555	0	-3.53673896611555	-2.35712744529079	-0.165386510402666	-0.95	-1.24174093488812	0
231731.163129	8183460.835952	0	706	0	0	0	0	0	38	0.741206760902317	NA	0.823247173886344	0.744232925682909	-0.0184056896793406	0	0.76263861536225	0
231731.552435	8183122.768711	1	750	0	1	0	1	1	28	0.309847954641286	0	-1.8398500783896	-1.9297554944443	-0.0165056052511236	-0.95	-0.963249889193178	0
231731.856177	8183688.331428	0	673	0	0	0	0	0	6	0.560102199293743	NA	-0.132844322483572	-1.14656578151039	-0.0517463143296326	0	-1.09481946718076	0
231731.857594	8183887.648839	1	505	0	0	0	1	0	49	0.636537217230212	0	-4.11336172143866	-2.40788476298931	-0.00790279881058886	-1.14	-1.25998196417872	0
231731.87915	8183487.093818	0	706	0	0	0	0	0	18	0.431814007250742	NA	-3.94961533044544	-3.84713708299251	0.0683718056861874	0	-3.9155088886787	0
231732.180754	8183090.057595	0	750	0	0	0	0	0	18	0.431814007250742	NA	0.0834065467589194	1.02149017050933	0.0178919753258884	0	1.00359819518344	0
231732.568137	8183614.277226	1	716	0	1	0	1	0	36	0.686089343077811	0	-2.8276483174695	-4.63600125819193	0.0441101502713927	-0.67	-4.01011140846332	0
231734.394345	8183435.634935	0	704	0	0	0	0	0	43	0.575272215652628	NA	-2.56960026916832	-1.72802877329527	-0.0553019053816323	0	-1.67272686791363	0
231734.709375	8183303.524851	1	701	0	0	0	1	1	45	0.636991532676493	0	-1.68475022857489	-2.72381083111916	0.100927273453618	-1.42	-1.40473810457277	0
231734.819397	8183682.935254	1	673	0	1	0	1	1	4	0.543316311622164	0	-3.47784975077595	-2.80706261238929	-0.0718761636690896	-0.95	-1.7851864487202	0
231734.941626	8183604.469025	1	716	0	0	1	1	0	36	0.686089343077811	0	-1.3361248851548	-1.30058148302267	-0.0477873694115728	-0.93	-0.322794113611094	0
231735.066532	8183609.309308	1	716	0	1	0	1	0	36	0.686089343077811	0	-2.9156824439202	-3.04711523823683	-0.0381496042480064	-0.67	-2.33896563398882	0
231735.161933	8183462.843656	0	706	0	0	0	0	0	34	0.627363736905224	NA	-1.23303458839893	-1.94104155391413	-0.0879099919020006	0	-1.85313156201213	0
231735.385279	8183421.338229	1	704	0	0	0	1	1	34	0.627363736905224	0	-1.68650179594077	-2.52213629718186	0.0832228203437783	-1.42	-1.18535911752564	0
231735.665238	8183481.336071	1	706	0	1	0	1	0	36	0.686089343077811	0	-3.35151455319672	-2.83171979922769	0.047134683089033	-0.67	-2.20885448231672	0
231736.852198	8183679.070598	1	673	0	1	0	1	1	28	0.309847954641286	0	-1.47975923726675	-2.98312806030606	-0.0881568925615486	-0.95	-1.94497116774452	0
231737.221822	8183255.929892	0	753	0	0	0	0	0	34	0.627363736905224	NA	2.90016976127328	2.73380561960129	-0.0568496331664923	0	2.79065525276779	0
231737.368731	8183416.152294	1	704	0	0	0	1	0	35	0.660445509316226	0	-4.81774635408871	-3.53209639090778	-0.0347818857694625	-1.14	-2.35731450513832	0
231737.719112	8183544.022855	1	708	0	1	0	1	1	32	0.755634820921243	0	-3.0372429946376	-2.45633882435585	-0.0651201453791324	-0.95	-1.44121867897672	0
231738.095226	8183284.098069	1	701	0	1	0	1	0	28	0.309847954641286	0	-4.41530912420539	-3.80492475245849	-0.0184401240672076	-0.67	-3.11648462839129	0
231738.375203	8183727.05847	0	673	0	0	0	0	0	4	0.543316311622164	NA	0.606382197612172	0.206911043466443	-0.0475667035094434	0	0.254477746975887	0
231738.992464	8183474.67759	0	706	0	0	0	0	0	39	0.518423777571013	NA	-2.05999400275083	-0.890695873974614	0.180419609238104	0	-1.07111548321272	0
231739.217482	8183412.2605	1	704	0	0	0	1	1	38	0.741206760902317	0	-0.763319787628597	-1.84681769481916	-0.0400501652170912	-1.42	-0.386767529602068	0
231739.484027	8183577.594428	1	716	1	1	0	1	1	9	0.737028755866216	0	-2.50794766010054	-2.03232153047616	0.019225155998603	-0.27	-1.78154668647476	0
231739.760767	8183599.964636	0	716	0	0	0	0	0	18	0.431814007250742	NA	-2.49919605965038	-2.49238471695915	0.0522631678794203	0	-2.54464788483857	0
231740.114075	8183922.0545	1	505	0	0	0	1	1	38	0.741206760902317	0	-1.53568317929375	-2.50070817072689	0.111164764619469	-1.42	-1.19187293534635	0
231740.135758	8183887.477628	1	505	0	0	0	1	1	48	0.801607417714555	0	-5.43169224858827	-4.09763082006959	-0.0690345387231159	-1.42	-2.60859628134647	0
231740.300784	8183672.850727	0	673	0	0	0	0	0	46	0.304263951900492	NA	-1.47995520252314	-1.03387412197636	0.0446539734473458	0	-1.07852809542371	0
231740.324172	8183123.907247	1	750	0	0	0	1	0	34	0.627363736905224	0	-1.37422278933472	-0.921893501006152	-0.0781795288012232	-1.14	0.296286027795071	0
231740.327309	8183522.743747	1	708	0	0	0	1	1	43	0.575272215652628	0	-1.56677611564636	-0.792200775859043	0.0411596878518186	-1.42	0.586639536289138	0
231741.310642	8183398.930046	0	704	0	0	0	0	0	32	0.755634820921243	NA	-2.85186239252824	-3.01229511266354	0.0041358774777414	0	-3.01643099014128	0
231741.499244	8183407.703189	1	704	0	1	0	1	0	45	0.636991532676493	0	-2.08494351174488	-1.76849521438204	-0.050561636440226	-0.67	-1.04793357794182	0
231741.516705	8183094.562596	0	750	0	0	0	0	0	18	0.431814007250742	NA	0.198995048208496	-0.104508446602648	-0.0952949802860653	0	-0.00921346631658304	0
231742.399333	8183597.437167	1	716	0	1	1	1	0	45	0.636991532676493	0	-0.757719544002122	-1.66548309892269	-0.0660688407260896	-0.46	-1.1394142581966	0
231742.5805	8183244.478685	0	753	0	0	0	0	0	18	0.431814007250742	NA	5.80389424756106	4.56982532119501	-0.0560676013628887	0	4.6258929225579	0
231742.776871	8183591.347473	1	716	0	1	0	1	0	20	0.875329255579957	0	-3.4171609856269	-1.06833112776334	0.00112180677691719	-0.67	-0.399452934540257	0
231743.023753	8183668.793371	0	673	0	0	0	0	0	28	0.309847954641286	NA	-2.93658405504527	-2.99373970642869	0.0707540384511407	0	-3.06449374487983	0
231743.248655	8183465.895588	0	706	0	0	0	0	0	34	0.627363736905224	NA	1.39979770500926	0.00944415033791625	0.0496475197493901	0	-0.0402033694114738	0
231743.276804	8183308.837693	1	701	0	1	1	1	0	34	0.627363736905224	0	-1.62733049995092	-2.69022067696775	-0.110492610026455	-0.46	-2.1197280669413	0
231743.358069	8183546.422957	1	708	0	0	0	1	1	35	0.660445509316226	0	-1.58331430366505	-2.20118329156736	0.0520153780354748	-1.42	-0.833198669602834	0
231743.793629	8183438.760914	0	704	0	0	0	0	0	28	0.309847954641286	NA	-2.92128021955414	-2.49056306025936	-0.0754399281197237	0	-2.41512313213964	0
231744.399578	8183391.038203	0	704	0	0	0	0	0	20	0.875329255579957	NA	-0.301119046216162	-0.619225185390768	-0.132918319872264	0	-0.486306865518504	0
231744.726806	8183585.152137	0	716	0	0	0	0	0	43	0.575272215652628	NA	-1.18845182114667	-2.37928800031227	0.0549444106807509	0	-2.43423241099302	0
231746.07007	8183525.079452	0	708	0	0	0	0	0	32	0.755634820921243	NA	-1.66382917853162	-1.64725564165028	-0.0277716119701725	0	-1.61948402968011	0
231746.09308	8183387.302535	0	704	0	0	0	0	0	35	0.660445509316226	NA	-1.17399305280764	-2.52485680556145	0.0535766617198951	0	-2.57843346728135	0
231746.335988	8183718.404686	0	673	0	0	0	0	0	27	0.903833664632634	NA	-0.317723193649075	-0.397895309755797	-0.0206288634593137	0	-0.377266446296483	0
231748.028132	8183887.528744	1	505	0	1	0	1	1	35	0.660445509316226	0	-1.52297344316605	-1.80312862948459	0.0472324155888456	-0.95	-0.900361045073431	0
231748.245582	8183663.90834	0	673	0	0	0	0	0	4	0.543316311622164	NA	-3.77924269151517	-2.74042202724149	-0.172854823381758	0	-2.56756720385973	0
231748.259134	8183127.544493	0	750	0	0	0	0	0	28	0.309847954641286	NA	-0.485251954819264	0.442997458458608	-0.0251240057868132	0	0.468121464245422	0
231749.299085	8183579.095179	1	716	1	1	1	1	0	32	0.755634820921243	0	-2.56934870677679	-2.38295579151009	-0.0542748725094354	0.22	-2.54868091900065	0
231749.819638	8183288.016892	1	701	0	1	0	1	1	34	0.627363736905224	0	-4.47910209306158	-2.80975240231647	0.0147535207612448	-0.95	-1.87450592307771	0
231750.050406	8183444.168433	1	704	0	0	0	1	0	35	0.660445509316226	0	-1.9820937346666	-2.79684587350107	-0.128053329371438	-1.14	-1.52879254412963	0
231750.259616	8183528.928793	1	708	0	0	0	1	0	43	0.575272215652628	0	-1.2562618302289	-1.68733776612375	0.0095147066540785	-1.14	-0.556852472777825	0
231751.100068	8183641.244426	1	675	0	1	1	1	1	28	0.309847954641286	0	-2.11378148776893	-2.78699976198254	0.0417066753478943	-0.74	-2.08870643733043	0
231751.169771	8183379.183903	0	704	0	0	0	0	0	43	0.575272215652628	NA	-1.64840977728972	-2.57436151824246	-0.0261145717244937	0	-2.54824694651796	0
231751.191512	8183228.573268	1	753	1	0	0	1	1	34	0.627363736905224	0	-1.06067141212137	1.58958409296533	-0.0369060322075825	-0.74	2.36649012517291	0
231751.99919	8183101.784981	0	750	0	0	0	0	0	45	0.636991532676493	NA	-0.210849658165878	-0.547328963382033	-0.0604730819200951	0	-0.486855881461937	0
231752.188223	8183497.620088	1	705	0	1	0	0	0	45	0.636991532676493	0	0.0527848238524029	-0.521665576949543	-0.00858093405327041	0.47	-0.983084642896273	0
231752.332614	8183552.903998	1	708	0	0	0	1	0	35	0.660445509316226	0	-1.4904529824384	-2.09613056682252	0.0565499341634816	-1.14	-1.012680500986	0
231752.384031	8183257.192214	0	753	0	0	0	0	0	38	0.741206760902317	NA	3.42943719826262	3.90640783477995	0.0013958645913395	0	3.90501197018861	0
231752.973919	8183637.086857	1	675	1	1	0	1	0	46	0.304263951900492	0	-0.306852909566943	-0.527419308836879	0.0750395690628037	0.01	-0.612458877899683	0
231753.024469	8183711.703579	1	673	0	0	0	1	1	29	0.921133918644973	0	-2.3886045587576	-2.22120381369278	0.0782228131308354	-1.42	-0.879426626823617	0
231753.943762	8183887.055392	0	505	0	0	0	0	0	45	0.636991532676493	NA	-2.69864459554329	-1.41690331930392	0.00250095569375556	0	-1.41940427499768	0
231754.036021	8183372.022081	1	704	0	0	1	1	0	36	0.686089343077811	0	-5.13304747550259	-4.3852352251846	0.0541200033587012	-0.93	-3.50935522854331	0
231754.256405	8183924.523653	1	505	0	0	0	1	1	38	0.741206760902317	0	-4.59025763471623	-4.34980207585813	-0.0201117760291973	-1.42	-2.90969029982894	0
231754.717929	8183316.096218	1	701	0	0	0	1	0	18	0.431814007250742	0	-2.62031493176395	-4.11920092113265	-0.0635626202154232	-1.14	-2.91563830091722	0
231755.673188	8183445.749077	1	704	0	0	0	1	1	45	0.636991532676493	0	-4.78645630719276	-4.45898458549379	0.112926631319051	-1.42	-3.15191121681284	0
231755.773256	8183630.166015	1	675	0	1	0	1	1	29	0.921133918644973	0	-1.14461800453464	-1.38799221614816	-0.0786719112457244	-0.95	-0.359320304902439	0
231756.184776	8183429.513817	1	704	0	0	0	1	0	45	0.636991532676493	0	-1.07579369989397	-2.06078284944865	0.0958657760025879	-1.14	-1.01664862545124	0
231756.349308	8183357.241718	0	704	0	0	0	0	0	32	0.755634820921243	NA	-0.712727617348525	-0.016786827269043	0.00141573775092567	0	-0.0182025650199686	0
231757.016065	8183702.212411	0	673	0	0	0	0	0	29	0.921133918644973	NA	-0.462603627952969	-2.32274377785603	0.130869047655869	0	-2.4536128255119	0
231757.055475	8183364.504151	0	704	0	0	0	0	0	39	0.518423777571013	NA	-3.39943477056311	-4.19095524503953	-0.0574863773418491	0	-4.13346886769768	0
231757.229399	8183424.833238	1	704	0	0	0	1	0	45	0.636991532676493	0	-4.40130113271178	-4.01111517862261	0.118744152511493	-1.14	-2.9898593311341	0
231757.472458	8183131.997812	0	750	0	0	0	0	0	45	0.636991532676493	NA	1.19285630748142	0.371669002907449	-0.120343395785056	0	0.492012398692505	0
231757.777439	8183526.56577	1	708	0	0	0	1	0	45	0.636991532676493	1	0.264575785554364	-0.0768604197671049	-0.0234693916476271	-1.14	1.08660897188052	0
231757.973156	8183105.428361	1	750	0	1	1	1	0	45	0.636991532676493	0	-2.16727459360927	-1.5250840424359	0.0452151218571311	-0.46	-1.11029916429303	0
231758.078705	8183210.749736	1	753	0	0	1	1	1	38	0.741206760902317	0	-0.875344631433006	-2.20320907079503	-0.0631975138767679	-1.21	-0.93001155691826	0
231758.162393	8183559.731368	0	708	0	0	0	0	0	28	0.309847954641286	NA	-1.15746032838063	1.51611578112985	0.0601224136753088	0	1.45599336745454	0
231758.450466	8183625.906182	1	675	0	0	0	1	1	29	0.921133918644973	0	-4.30243142308188	-3.90855997160113	-0.0248340394037653	-1.42	-2.46372593219737	0
231759.970912	8183694.153779	1	673	0	1	0	1	0	46	0.304263951900492	0	-2.93194013479759	-3.46159902531547	-0.15181101630575	-0.67	-2.63978800900972	0
231760.175252	8183310.3775	0	701	0	0	0	0	0	43	0.575272215652628	NA	-3.48547705484595	-2.42351777513404	-0.119264496748532	0	-2.30425327838551	0
231760.312344	8183643.600007	1	675	0	1	0	1	1	28	0.309847954641286	0	-2.13201931127415	-1.57282229205148	-0.0289139719495221	-0.95	-0.593908320101956	0
231760.434082	8183290.49987	0	701	0	0	0	0	0	43	0.575272215652628	NA	-1.79141184247305	-1.77130633144077	-0.0262522798283833	0	-1.74505405161238	0
231760.714785	8183420.367515	1	704	0	1	0	1	0	43	0.575272215652628	0	-1.49300289684175	-1.42799136510261	0.0510679768388913	-0.67	-0.809059341941498	0
231761.217338	8183885.391796	1	505	1	1	0	1	1	48	0.801607417714555	1	0.121725732922187	-1.3009400623379	0.0944767424975421	-0.27	-1.12541680483545	0
231761.290887	8183621.587105	1	675	0	0	0	1	1	4	0.543316311622164	0	-0.739565595983711	-1.82926367067153	0.0131200826879571	-1.42	-0.422383753359483	0
231761.5794	8183551.55572	0	708	0	0	0	0	0	35	0.660445509316226	NA	0.481254414537992	1.45228473453189	0.0188181326164681	0	1.43346660191542	0
231761.659111	8183344.942852	0	704	0	0	0	0	0	20	0.875329255579957	NA	-1.18460189332525	-2.11776346721452	-0.0595693790386433	0	-2.05819408817588	0
231761.706539	8183501.610452	1	705	0	1	0	1	0	45	0.636991532676493	0	-3.56772393064884	-2.92053904531537	0.0249982279296895	-0.67	-2.27553727324506	0
231762.628775	8183416.394831	0	704	0	0	0	0	0	20	0.875329255579957	NA	-3.69007767190366	-2.22334282373526	-0.0212685973284174	0	-2.20207422640684	0
231762.770082	8183528.275617	1	708	0	1	0	1	1	38	0.741206760902317	0	-0.651714552905129	0.722781608062307	0.0331371845918125	-0.95	1.63964442347049	0
231763.198134	8183688.808107	1	673	0	0	0	1	1	6	0.560102199293743	0	-5.37393947569418	-4.35271662249259	-0.00647337824182409	-1.42	-2.92624324425077	0
231763.317392	8183139.726623	1	750	0	0	1	1	0	45	0.636991532676493	0	-0.588598932173783	-1.36022546335087	-0.00314513781887995	-0.93	-0.427080325531993	0
231763.426237	8183484.996355	0	705	0	0	0	0	0	20	0.875329255579957	NA	-0.790878469626901	-0.951710761543258	-0.00701905469088367	0	-0.944691706852374	0
231763.617649	8183306.191518	1	701	0	0	0	1	0	36	0.686089343077811	0	-1.72288760111916	-1.65687577073258	-0.00627443360202966	-1.14	-0.510601337130548	0
231763.939023	8183924.101167	0	505	0	0	0	0	0	48	0.801607417714555	NA	-1.20977070091009	-0.632050165723865	-0.0539728372884084	0	-0.578077328435457	0
231764.669703	8183684.416766	1	673	0	0	0	1	1	28	0.309847954641286	0	-4.1391186702701	-3.9606649015115	-0.0272650492380711	-1.42	-2.51339985227342	0
231764.95896	8183410.840856	1	704	0	1	0	1	0	45	0.636991532676493	0	-2.34445196551904	-2.48395646106015	0.0261150905183748	-0.67	-1.84007155157853	0
231765.009937	8183616.7642	1	675	0	1	1	1	0	6	0.560102199293743	1	0.437713575018371	0.404538474477709	0.0453385630698305	-0.46	0.819199911407878	0
231765.38553	8183109.658155	0	750	0	0	0	0	0	45	0.636991532676493	NA	0.648908507435594	1.4531156902255	-0.047361270412003	0	1.5004769606375	0
231765.668857	8183189.827117	0	752	0	0	0	0	0	34	0.627363736905224	NA	0.48444208110257	0.375733815799413	-0.0296298140316026	0	0.405363629831016	0
231766.474666	8183476.045182	1	705	0	0	0	0	0	32	0.755634820921243	0	-1.9723203951908	-1.48055183232998	-0.0160127050434378	0	-1.46453912728654	0
231767.091596	8183543.050013	0	708	0	0	0	0	0	45	0.636991532676493	NA	-0.305895738198395	0.728209033548488	-0.0911387034068162	0	0.819347736955305	0
231767.208256	8183260.594152	0	753	0	0	0	0	0	34	0.627363736905224	NA	2.00527227298371	2.92155137146285	0.122093545802216	0	2.79945782566064	0
231768.206066	8183215.660158	0	753	0	0	0	0	0	38	0.741206760902317	NA	-2.37612424496746	-1.2722420325978	0.0771341737247613	0	-1.34937620632257	0
231768.21432	8183672.274152	1	673	0	0	0	1	0	6	0.560102199293743	0	-5.11798926077722	-4.72169365058914	-0.0045089873291474	-1.14	-3.57718466325999	0
231768.316691	8183402.530583	1	704	0	0	1	1	0	45	0.636991532676493	0	-3.47980765082977	-2.68044279869951	-0.00209506567239791	-0.93	-1.74834773302711	0
231769.266672	8183398.144981	1	704	0	1	0	1	0	35	0.660445509316226	0	-3.75774072465534	-2.46696322474518	0.105702035734672	-0.67	-1.90266526047986	0
231769.81486	8183135.93249	0	750	0	0	0	0	0	38	0.741206760902317	NA	-2.61323975592437	-1.10105100886782	0.139669935097186	0	-1.24072094396501	0
231770.129542	8183506.54072	1	705	0	0	1	1	1	38	0.741206760902317	1	0.999546545602373	-0.0987780937454626	0.106381618065825	-1.21	1.00484028818871	0
231770.506081	8183293.197609	1	701	0	1	0	1	0	18	0.431814007250742	0	-4.59015913108137	-1.97393975729404	0.00715467650362453	-0.67	-1.31109443379767	0
231770.867705	8183110.432383	0	750	0	0	0	0	0	18	0.431814007250742	NA	-1.55141881892098	-0.912583203444232	-0.152975254974769	0	-0.759607948469463	0
231771.681152	8183126.688083	0	750	0	0	0	0	0	28	0.309847954641286	NA	-1.10126430851993	-1.46281419800073	-0.0293827602424428	0	-1.43343143775829	0
231771.783458	8183469.862456	0	705	0	0	0	0	0	39	0.518423777571013	NA	-0.499883029150468	-0.336722471407454	0.0438265775945124	0	-0.380549049001966	0
231771.820767	8183590.576591	1	676	0	0	0	1	1	6	0.560102199293743	0	-2.4236927552923	-2.80222350414785	-0.0279355501448699	-1.42	-1.35428795400298	0
231771.854818	8183649.02022	0	675	0	0	0	0	0	6	0.560102199293743	NA	-1.64274104143599	-2.07151146278246	-0.093586925616039	0	-1.97792453716642	0
231772.345767	8183885.593028	0	505	0	0	0	0	0	28	0.309847954641286	NA	-4.21843132207439	-4.20972969668088	0.071879726958608	0	-4.28160942363949	0
231772.827362	8183131.976683	0	750	0	0	0	0	0	18	0.431814007250742	NA	-0.146856541039843	0.0955647596583309	-0.0849163938477	0	0.180481153506031	0
231772.932481	8183391.861137	0	704	0	0	0	0	0	20	0.875329255579957	NA	-3.88350666172059	-2.31762064915619	-0.0269151625001767	0	-2.29070548665601	0
231773.277267	8183533.664427	1	708	0	1	0	1	0	32	0.755634820921243	1	0.626401541209196	-0.249287418986378	-0.0225729642677423	-0.67	0.443285545281364	0
231773.315205	8183922.375138	0	505	0	0	0	0	0	49	0.636537217230212	NA	-5.01838357640554	-4.12630504081663	0.0640068145313997	0	-4.19031185534803	0
231773.609445	8183351.035451	1	704	0	0	1	1	1	28	0.309847954641286	0	1.77031804208375	-1.29027433244572	0.0699287278461774	-1.21	-0.150203060291893	0
231773.700902	8183466.265762	0	705	0	0	0	0	0	45	0.636991532676493	NA	-0.507157356625518	0.161258837662184	0.0354532487343564	0	0.125805588927827	0
231774.199088	8183215.11988	1	753	0	0	1	1	1	18	0.431814007250742	0	1.79710022679806	0.537255111782417	0.0409607473041544	-1.21	1.70629436447826	0
231775.452582	8183325.312203	0	700	0	0	0	0	0	32	0.755634820921243	NA	-3.39152235396801	-2.2523282862627	0.0120671955949801	0	-2.26439548185768	0
231775.495985	8183459.328903	0	705	0	0	0	0	0	45	0.636991532676493	NA	1.91758058665336	1.49429321434949	-0.04392802770034	0	1.53822124204983	0
231775.65305	8183384.566061	0	704	0	0	0	0	0	32	0.755634820921243	NA	-1.0140198409097	-1.32972381640048	0.0292285512748139	0	-1.3589523676753	0
231775.656956	8183122.568207	0	750	0	0	0	0	0	38	0.741206760902317	NA	-0.550382672373017	-1.15666625571229	0.029083488095264	0	-1.18574974380755	0
231776.374884	8183623.37571	0	675	0	0	0	0	0	29	0.921133918644973	NA	-2.60506729320738	-1.5581592340074	0.0154366421198146	0	-1.57359587612721	0
231777.806466	8183379.888511	0	704	0	0	0	0	0	39	0.518423777571013	NA	-0.773263279118138	-2.18426751675683	-0.0540884147547414	0	-2.13017910200208	0
231777.985341	8183448.051995	0	705	0	0	0	0	0	45	0.636991532676493	NA	-2.91461288770665	-2.57934192316986	-0.0139315081122139	0	-2.56541041505764	0
231778.35509	8183885.540306	0	505	0	0	0	0	0	49	0.636537217230212	NA	-2.7929764664696	-2.54715868333532	0.0926675344514348	0	-2.63982621778676	0
231779.866038	8183597.264799	1	676	1	0	0	1	1	6	0.560102199293743	0	-0.484814475038657	-0.504677197969183	0.10120420391488	-0.74	0.134118598115937	0
231780.067878	8183192.486275	0	752	0	0	0	0	0	45	0.636991532676493	NA	0.813017774922504	1.96561143700454	0.177420785482138	0	1.7881906515224	0
231780.207643	8183654.51974	0	675	0	0	0	0	0	6	0.560102199293743	NA	-2.47308267750339	-2.34682447838937	-0.0447933840196498	0	-2.30203109436972	0
231780.655779	8183217.225447	1	753	0	1	0	1	1	38	0.741206760902317	0	-3.97707111298196	-3.24402715991203	-0.00724954784994945	-0.95	-2.28677761206208	0
231781.307688	8183513.055507	1	705	0	0	1	0	0	32	0.755634820921243	1	5.63325371399368	3.54481495574689	-0.0290069770117983	0.21	3.36382193275869	0
231781.321778	8183626.901456	0	675	0	0	0	0	0	6	0.560102199293743	NA	0.0665733276590252	-0.933443056700906	-0.013383007155927	0	-0.920060049544979	0
231781.527927	8183114.613766	0	750	0	0	0	0	0	28	0.309847954641286	NA	-1.61701650786963	-1.43485402251349	-0.0545860581872289	0	-1.38026796432626	0
231781.805674	8183355.09667	0	704	0	0	0	0	0	35	0.660445509316226	NA	-3.28227647172316	-2.25187612880177	-0.0293677682072303	0	-2.22250836059454	0
231782.499419	8183886.002412	0	505	0	0	0	0	0	48	0.801607417714555	NA	-3.36297897443872	-2.90873423267884	0.0236449784741472	0	-2.93237921115299	0
231782.511669	8183921.998404	1	505	0	1	0	1	1	35	0.660445509316226	0	-6.62400588560191	-5.99980176490491	0.0502903389298781	-0.95	-5.10009210383479	0
231782.666757	8183166.561498	0	752	0	0	0	0	0	45	0.636991532676493	NA	-5.09838046263007	-3.88922695081357	-0.130395188366302	0	-3.75883176244727	0
231782.795505	8183372.085138	1	704	1	1	1	1	0	45	0.636991532676493	0	-0.779328607613428	-0.782877374207875	-0.0532891735574231	0.22	-0.949588200650452	0
231782.899513	8183438.588924	1	705	0	1	0	1	1	20	0.875329255579957	0	-1.85979116101092	-2.08915576699767	0.0770604423612035	-0.95	-1.21621620935887	0
231783.534947	8183329.106791	1	700	0	0	0	1	1	28	0.309847954641286	0	-2.97423935285995	-2.46920281111989	0.0391233548674743	-1.42	-1.08832616598737	0
231784.354046	8183505.616471	1	705	0	1	0	1	1	32	0.755634820921243	0	-1.59537041034066	-1.86893620827437	0.137831204949823	-0.95	-1.05676741322419	0
231784.384571	8183581.020003	1	676	0	0	0	1	1	29	0.921133918644973	0	-3.31722783912618	-2.55047408372133	-0.0136072907409015	-1.42	-1.11686679298043	0
231784.701314	8183263.578159	0	753	0	0	0	0	0	28	0.309847954641286	NA	5.05634032037392	4.86353993019391	0.0110664766721157	0	4.8524734535218	0
231785.684577	8183218.405113	1	753	0	1	0	1	1	18	0.431814007250742	0	-2.68986284621601	-1.56936771207986	0.0448868495771199	-0.95	-0.664254561656978	0
231786.30518	8183500.304191	1	705	0	1	0	1	1	38	0.741206760902317	0	-2.23522530285327	-1.93217254753359	-0.00677595589586149	-0.95	-0.975396591637731	0
231786.474042	8183316.854409	1	700	0	1	0	1	1	38	0.741206760902317	0	-3.31849184382887	-2.43424773382311	0.0838794938183613	-0.95	-1.56812722764147	0
231787.20352	8183495.267603	1	705	0	1	1	1	1	38	0.741206760902317	0	-2.8799216087613	-2.72880903426587	0.0339377279332014	-0.74	-2.02274676219907	0
231787.239177	8183428.2623	1	705	1	0	0	1	0	35	0.660445509316226	0	-3.59570030135566	-3.27670327384047	0.005477987352232	-0.46	-2.8221812611927	0
231787.360351	8183194.504394	1	752	0	0	0	1	0	34	0.627363736905224	0	-1.74169646606426	-1.01190665328737	0.12075254984975	-1.14	0.00734079686288425	0
231787.368848	8183630.271021	1	675	1	0	0	1	0	6	0.560102199293743	0	-2.53650487159576	-2.12451570553549	0.0756579023685443	-0.46	-1.74017360790403	0
231787.401176	8183884.54133	0	505	0	0	0	0	0	35	0.660445509316226	NA	-2.37058886607007	-3.15950809961501	0.0806505853035277	0	-3.24015868491854	0
231787.50327	8183663.621306	1	675	0	1	0	1	1	46	0.304263951900492	0	-5.05495100078534	-4.39647903252154	-0.034207401342232	-0.95	-3.41227163117931	0
231787.895053	8183153.300981	1	752	1	1	0	1	0	6	0.560102199293743	0	-1.1884596820924	-2.35789238347973	0.0160746393727091	0.01	-2.38396702285244	0
231788.275374	8183486.519712	0	705	0	0	0	0	0	32	0.755634820921243	NA	1.46587849787374	0.72826308767793	-0.125041952518136	0	0.853305040196066	0
231789.932945	8183572.223596	0	676	0	0	0	0	0	6	0.560102199293743	NA	1.40355657296923	-0.435383934016013	0.0516172013665034	0	-0.487001135382516	0
231790.174996	8183602.29073	0	676	0	0	0	0	0	6	0.560102199293743	NA	-0.487986532761631	-1.48527927258789	-0.0904857321621573	0	-1.39479354042573	0
231790.281572	8183219.805761	1	753	1	0	0	1	1	28	0.309847954641286	0	-1.0774777837781	-1.42457575821913	0.0962907176024468	-0.74	-0.780866475821581	0
231790.294397	8183921.651167	1	505	0	1	1	1	0	49	0.636537217230212	0	-6.22046751055364	-6.06115236475634	-0.129007608746998	-0.46	-5.47214475600934	0
231790.589789	8183332.398478	0	700	0	0	0	0	0	20	0.875329255579957	NA	-2.6968061969038	-1.4038028294797	-0.0393606256612166	0	-1.36444220381848	0
231791.450432	8183356.766192	0	704	0	0	0	0	0	43	0.575272215652628	NA	-3.01358558548953	-2.17179875721267	0.10376571815961	0	-2.27556447537228	0
231791.542938	8183479.652097	1	705	0	0	0	1	1	20	0.875329255579957	0	-5.63687424228424	-3.81651687856587	-0.0632519850518307	-1.42	-2.33326489351404	0
231792.198377	8183884.14551	0	505	0	0	0	0	0	28	0.309847954641286	NA	-1.13822364952678	-2.10837355111576	-0.0480162468660851	0	-2.06035730424967	0
231792.769528	8183307.229776	0	700	0	0	0	0	0	35	0.660445509316226	NA	-2.36640809207915	-2.76332331005184	-0.0209789525666656	0	-2.74234435748517	0
231792.786325	8183635.486397	1	675	1	0	0	1	1	4	0.543316311622164	0	-3.14330720376391	-2.3488025820964	0.141084426634765	-0.74	-1.74988700873116	0
231793.562336	8183673.51028	0	675	0	0	0	0	0	28	0.309847954641286	NA	-4.81103325772684	-5.55077413152545	-0.0115851928383374	0	-5.53918893868711	0
231793.668359	8183420.650961	1	705	1	1	0	1	1	38	0.741206760902317	0	-1.3335133108074	-1.44950264566655	-0.139416322820705	-0.27	-1.04008632284585	0
231793.923623	8183475.189744	1	705	0	0	0	1	0	35	0.660445509316226	0	-3.06336245219737	-2.2612172531437	0.0349146592917572	-1.14	-1.15613191243545	0
231794.04055	8183143.634048	1	752	0	1	1	0	0	34	0.627363736905224	0	-2.78445664971424	-3.87485987690348	-0.0848669458761372	0.68	-4.46999293102734	0
231794.100188	8183411.04632	0	705	0	0	0	0	0	28	0.309847954641286	NA	-0.207875448319571	-1.05080098915553	0.0752877690576037	0	-1.12608875821314	0
231794.59627	8183266.818096	0	753	0	0	0	0	0	45	0.636991532676493	NA	7.10098200459638	5.56242864899049	-0.0416330699953467	0	5.60406171898583	0
231794.967935	8183298.278319	1	700	0	1	0	1	0	34	0.627363736905224	0	-0.0668468117157691	-2.26256319958521	-0.0955330187902103	-0.67	-1.497030180795	0
231795.780979	8183220.771841	0	753	0	0	0	0	0	36	0.686089343077811	NA	-0.494627104168547	-0.341532631383984	0.0693655366237355	0	-0.41089816800772	0
231796.545032	8183562.621295	0	676	0	0	0	0	0	4	0.543316311622164	NA	-3.48290334023399	-4.50815616309817	-0.246751010313222	0	-4.26140515278495	0
231796.734729	8183137.178297	0	752	0	0	0	0	0	28	0.309847954641286	NA	-4.470581415103	-3.70370396707057	-0.204219948929573	0	-3.499484018141	0
231796.805907	8183194.993678	0	752	0	0	0	0	0	34	0.627363736905224	NA	-0.863054921103945	-0.805769925654689	0.0203047816580068	0	-0.826074707312696	0
231796.942344	8183469.632264	1	705	0	1	0	1	1	28	0.309847954641286	0	-2.45412489793349	-1.19371890281934	0.0530419092627509	-0.95	-0.296760812082092	0
231797.938909	8183884.483107	1	505	0	0	0	1	1	28	0.309847954641286	0	-4.47995777285564	-3.15105267188124	0.0132295068577999	-1.42	-1.74428217873904	0
231798.156708	8183400.715474	0	705	0	0	0	0	0	28	0.309847954641286	NA	-1.82245350181838	-1.48542732307005	0.0329107995316151	0	-1.51833812260166	0
231798.754926	8183335.114515	0	700	0	0	0	0	0	32	0.755634820921243	NA	-1.86341773114176	-2.30714198785926	-0.0227327852784448	0	-2.28440920258082	0
231799.290321	8183607.722521	0	676	0	0	0	0	0	28	0.309847954641286	NA	-1.80342582184254	-1.13426269087755	0.0383592194161542	0	-1.1726219102937	0
231799.624076	8183221.660763	0	753	0	0	0	0	0	38	0.741206760902317	NA	-1.55358340513036	-1.25941376332327	0.123352074897914	0	-1.38276583822118	0
231800.39102	8183680.975623	1	675	0	0	0	1	1	29	0.921133918644973	0	-5.42800264802812	-5.00358074110768	0.105912556988591	-1.42	-3.68949329809627	0
231800.940916	8183553.777445	1	676	0	0	0	1	1	46	0.304263951900492	0	-0.738071313682446	-1.70026668424971	-0.136113242441856	-1.42	-0.144153441807854	0
231801.264864	8183462.904495	1	705	0	0	0	1	1	4	0.543316311622164	0	-1.00152863951925	-0.70676290570893	0.0318094773252079	-1.42	0.681427616965862	0
231801.646167	8183921.259321	1	505	0	0	0	1	1	4	0.543316311622164	0	-5.56385221138427	-4.92967939560383	0.0424294075248708	-1.42	-3.5521088031287	0
231801.749205	8183642.530921	0	675	0	0	0	0	0	6	0.560102199293743	NA	-3.78260237535199	-2.47197691605816	0.00461193093710414	0	-2.47658884699526	0
231802.099842	8183884.012622	0	505	0	0	0	0	0	45	0.636991532676493	NA	-1.28972434964421	-2.45759802616205	0.0367496201976007	0	-2.49434764635965	0
231802.749982	8183395.818101	0	705	0	0	0	0	0	32	0.755634820921243	NA	0.0341788241156218	0.057119928152231	-0.00124621277986071	0	0.0583661409320917	0
231803.675634	8183299.837964	0	700	0	0	0	0	0	43	0.575272215652628	NA	-0.36790555577567	-0.683735115810835	0.108250462831143	0	-0.791985578641978	0
231803.832767	8183269.995885	1	753	1	1	1	1	0	45	0.636991532676493	1	6.11894787983461	6.71864226428401	0.0237665704888459	0.22	6.47487569379516	0
231803.926777	8183457.566442	0	705	0	0	0	0	0	28	0.309847954641286	NA	0.762385131110704	1.03040595739748	-0.0129565286603921	0	1.04336248605787	0
231803.937985	8183130.549102	1	752	0	0	1	1	0	45	0.636991532676493	0	-3.07351894712833	-3.28884515315228	-0.0367458225672766	-0.93	-2.322099330585	0
231804.426171	8183223.535377	1	753	0	0	0	1	1	38	0.741206760902317	0	-0.0544963182146452	-1.62251087906213	-0.0418485353284788	-1.42	-0.160662343733647	0
231804.430427	8183599.46502	1	676	0	1	0	1	0	4	0.543316311622164	0	-2.9588425385609	-2.83834187026036	-0.0760984795440656	-0.67	-2.09224339071629	0
231804.656664	8183547.134926	1	676	1	0	0	1	1	29	0.921133918644973	0	-2.92844949114682	-3.03090726567932	0.0428592518348874	-0.74	-2.33376651751421	0
231804.6881	8183376.351661	1	705	0	1	1	1	0	45	0.636991532676493	0	-3.01581450762367	-3.42360715047556	-0.0363109084552952	-0.46	-2.92729624202027	0
231805.31923	8183197.371893	0	752	0	0	0	0	0	38	0.741206760902317	NA	-2.25567592105147	-0.241382645961221	-0.0184305727809673	0	-0.222952073180254	0
231805.516994	8183385.433677	1	705	0	1	0	1	0	45	0.636991532676493	0	-1.88115629364043	-3.07005863470335	-0.0205948343664128	-0.67	-2.37946380033694	0
231805.597587	8183391.384071	1	705	0	1	0	1	1	28	0.309847954641286	0	-2.16347892285283	-1.53849164970722	-0.0316645275070795	-0.95	-0.556827122200136	0
231805.86345	8183451.628874	1	705	0	0	0	1	0	36	0.686089343077811	0	-3.60788853811342	-4.0203583903008	0.0496103491009827	-1.14	-2.92996873940178	0
231805.881942	8183339.258913	0	700	0	0	0	0	0	39	0.518423777571013	NA	-3.93146279267222	-3.03172630345504	0.0474477452568423	0	-3.07917404871189	0
231806.999289	8183590.54528	0	676	0	0	0	0	0	29	0.921133918644973	NA	0.00885483001057152	-0.528701283404304	0.183130499709744	0	-0.711831783114048	0
231807.040513	8183882.921417	0	505	0	0	0	0	0	49	0.636537217230212	NA	-3.69354623817342	-2.79106080033137	0.0389355316763673	0	-2.82999633200774	0
231807.753543	8183539.77031	0	676	0	0	0	0	0	27	0.903833664632634	NA	-1.75962681625064	-1.54780066302539	0.145594330066302	0	-1.69339499309169	0
231808.217538	8183369.879536	1	705	0	1	1	1	0	45	0.636991532676493	0	-4.98991869971514	-3.63050756733757	-0.0763175489521908	-0.46	-3.09419001838538	0
231809.194015	8183225.240002	0	753	0	0	0	0	0	38	0.741206760902317	NA	-0.146045486756942	0.0459663421962206	0.040669524459644	0	0.00529681773657664	0
231809.297685	8183918.480473	1	505	1	1	1	1	0	35	0.660445509316226	0	-1.52754370383318	-1.75586679666554	0.0448620158176031	0.22	-2.02072881248314	0
231809.670502	8183653.434009	0	675	0	0	0	0	0	27	0.903833664632634	NA	-2.25353124813764	-4.15189737350939	-0.0241266839956714	0	-4.12777068951372	0
231809.86145	8183444.889763	1	705	0	0	1	1	1	39	0.518423777571013	1	0.139307009941952	-0.523382279458007	0.130678201608951	-1.21	0.555939518933042	0
231810.043015	8183535.855761	1	676	1	1	1	1	0	46	0.304263951900492	0	-0.715823107585376	-1.13968160888976	-0.126051452624492	0.22	-1.23363015626527	0
231810.333447	8183582.351844	0	676	0	0	0	0	0	6	0.560102199293743	NA	-3.74464849388723	-1.22184350701164	-0.0757341564116228	0	-1.14610935060002	0
231810.470581	8183439.033762	0	705	0	0	0	0	0	43	0.575272215652628	NA	-0.313773349444247	0.655035923938094	-0.019154565988837	0	0.674190489926931	0
231810.77601	8183529.850505	0	676	0	0	0	0	0	28	0.309847954641286	NA	-2.5906965421829	-0.840324943677476	0.0607906688925787	0	-0.901115612570055	0
231811.084851	8183199.373839	1	752	1	1	1	1	1	38	0.741206760902317	0	-1.17190447546633	0.279233225365795	-0.0380573642306629	-0.0600000000000001	0.377290589596458	0
231811.184144	8183302.356507	0	700	0	0	0	0	0	39	0.518423777571013	NA	-1.69491229152623	-1.78000840393486	0.038929379482673	0	-1.81893778341753	0
231811.784874	8183882.955474	1	505	0	0	0	1	1	48	0.801607417714555	0	-4.93367031244868	-4.56102262870544	0.0255389324955361	-1.42	-3.16656156120098	0
231812.938126	8183660.805244	1	675	0	1	0	1	0	6	0.560102199293743	0	-7.84901993575211	-6.12919028208915	-0.119779013643265	-0.67	-5.33941126844588	0
231813.139382	8183572.473784	1	676	0	1	0	1	1	27	0.903833664632634	0	-0.763083161370141	-1.42096233894433	-0.0773731322376978	-0.95	-0.393589206706637	0
231813.9751	8183524.953608	0	676	0	0	0	0	0	27	0.903833664632634	NA	-0.516189147253244	-1.51578530213412	0.0837602811111087	0	-1.59954558324523	0
231814.371466	8183339.525119	0	700	0	0	0	0	0	43	0.575272215652628	NA	-2.9419144849293	-1.70399054722302	0.0107614279420809	0	-1.7147519751651	0
231814.487514	8183519.728175	0	676	0	0	0	0	0	28	0.309847954641286	NA	-1.18290715178581	-1.11480334884762	0.0354249275419089	0	-1.15022827638953	0
231814.570774	8183434.021624	0	705	0	0	0	0	0	35	0.660445509316226	NA	-0.26341436190536	0.4411702577526	-0.133883187759209	0	0.575053445511809	0
231815.90406	8183919.902256	0	505	0	0	0	0	0	45	0.636991532676493	NA	-5.05178527406245	-4.25756955121825	-0.0488611325018797	0	-4.20870841871638	0
231815.933313	8183108.765513	1	739	0	1	1	1	0	39	0.518423777571013	1	0.207803556160959	0.280749386421192	0.0827765643398003	-0.46	0.657972822081392	0
231816.328003	8183495.930969	1	676	0	0	0	1	1	38	0.741206760902317	0	-2.58056628509783	-2.91264416760029	0.0280664769957455	-1.42	-1.52071064459603	0
231816.342354	8183227.204327	0	753	0	0	0	0	0	34	0.627363736905224	NA	-0.979171970625876	0.563992528549715	-0.00474331439248768	0	0.568735842942203	0
231817.484345	8183509.619329	0	676	0	0	0	0	0	4	0.543316311622164	NA	-1.44247623621268	-0.597446047373682	-0.0172003813116907	0	-0.580245666061991	0
231817.694084	8183515.022089	0	676	0	0	0	0	0	4	0.543316311622164	NA	-0.568448751082286	-1.2139225398636	-0.0533101450513245	0	-1.16061239481228	0
231817.711087	8183505.082009	1	676	0	0	0	1	1	3	0.680393623974961	0	-1.81497313947238	-3.0152945571932	0.13868631473701	-1.42	-1.73398087193021	0
231817.713591	8183139.445362	0	752	0	0	0	0	0	38	0.741206760902317	NA	-2.68822902915719	-3.92670669465194	-0.0535151256547497	0	-3.87319156899719	0
231817.81033	8183274.946554	1	753	0	0	0	1	1	28	0.309847954641286	0	5.68878864767428	5.50589094692448	-0.100623450123265	-1.42	7.02651439704774	0
231817.931847	8183427.367611	1	705	0	1	1	1	0	34	0.627363736905224	0	-1.74542233793747	-0.205728641586122	-0.0596698674597391	-0.46	0.313941225873617	0
231818.391881	8183489.819071	1	676	0	0	0	1	1	38	0.741206760902317	0	-3.66801140827469	-2.08170394697394	-0.0391816578243155	-1.42	-0.62252228914962	0
231818.505602	8183304.998534	0	700	0	0	0	0	0	20	0.875329255579957	NA	-0.730205860376611	-0.334660674800197	0.143961147626729	0	-0.478621822426926	0
231818.528756	8183884.217422	1	505	0	0	0	1	1	48	0.801607417714555	0	-5.68925441437453	-4.86948897738894	-0.00751398150921152	-1.42	-3.44197499587973	0
231818.661934	8183563.303651	1	676	0	0	0	1	0	4	0.543316311622164	0	-4.27943394028602	-3.02036472107168	-0.1486874551809	-1.14	-1.73167726589078	0
231820.038683	8183061.362253	1	741	0	1	0	1	0	45	0.636991532676493	1	2.08558967103584	-0.185204281703255	-0.0586768060191354	-0.67	0.543472524315881	0
231820.413898	8183099.100635	1	739	0	0	0	1	0	36	0.686089343077811	0	-1.1659164371005	-1.53444110752657	0.0160770777588578	-1.14	-0.410518185285425	0
231820.457305	8183201.849487	0	752	0	0	0	0	0	38	0.741206760902317	NA	3.32317705664656	4.12817761883143	0.112446396644088	0	4.01573122218734	0
231821.12143	8183422.555019	0	705	0	0	0	0	0	43	0.575272215652628	NA	0.630041043998637	-0.0136632880537914	0.0519322991173028	0	-0.0655955871710943	0
231821.125508	8183556.943853	0	676	0	0	0	0	0	27	0.903833664632634	NA	0.0443814103823477	-1.4889255323877	0.0374706220517989	0	-1.5263961544395	0
231821.933937	8183416.823087	0	705	0	0	0	0	0	35	0.660445509316226	NA	0.35237475152633	-0.466868915450692	0.026610854139988	0	-0.493479769590681	0
231822.306687	8183667.137519	0	675	0	0	0	0	0	27	0.903833664632634	NA	-5.46452127544941	-5.64672855962536	-0.0235133012922837	0	-5.62321525833308	0
231822.332259	8183343.658501	0	700	0	0	0	0	0	35	0.660445509316226	NA	0.336920556846257	0.257089584664862	-0.13931728181335	0	0.396406866478212	0
231822.558204	8183919.674715	0	505	0	0	0	0	0	28	0.309847954641286	NA	-4.31560917766382	-2.83706254857212	0.0099045757923122	0	-2.84696712436443	0
231822.754487	8183369.949557	0	705	0	0	0	0	0	32	0.755634820921243	NA	-1.1537929758127	-0.503847296504089	0.0687204390563925	0	-0.572567735560481	0
231822.790123	8183486.571563	0	676	0	0	0	0	0	29	0.921133918644973	NA	-2.15992592763272	-1.24026767413751	-0.0250989513349083	0	-1.2151687228026	0
231822.836245	8183884.623886	1	505	0	1	1	1	1	48	0.801607417714555	0	-2.78445010832929	-2.00042198224008	0.0233617862874219	-0.74	-1.2837837685275	0
231823.413943	8183630.774844	0	680	0	0	0	0	0	27	0.903833664632634	NA	-4.25846813039773	-3.21759818592066	-0.0331783090016113	0	-3.18441987691905	0
231823.590331	8183552.741901	1	676	0	0	0	1	1	4	0.543316311622164	0	-4.45425693898409	-2.79088943493006	-0.111778430452141	-1.42	-1.25911100447791	0
231824.156931	8183089.392077	0	739	0	0	0	0	0	45	0.636991532676493	NA	2.05052537477791	2.15052268049842	-0.0864988894299958	0	2.23702156992842	0
231824.55853	8183144.165159	1	752	1	1	1	1	1	38	0.741206760902317	0	-0.907410927271272	-1.91193617744101	0.0232414991662178	-0.0600000000000001	-1.87517767660722	0
231824.815171	8183411.447628	1	705	0	1	1	1	0	36	0.686089343077811	0	-0.933984558151354	-1.58460790046611	0.0203497071914742	-0.46	-1.14495760765759	0
231824.827736	8183304.133292	0	700	0	0	0	0	0	35	0.660445509316226	NA	-1.6787928505131	-2.50277601466786	-0.0610855619733232	0	-2.44169045269454	0
231826.748961	8183626.703143	0	680	0	0	0	0	0	6	0.560102199293743	NA	-2.52573967405575	-1.70302359144542	-0.021704939643731	0	-1.68131865180168	0
231827.431503	8183231.782075	0	753	0	0	0	0	0	18	0.431814007250742	NA	-0.324360943043451	-0.143984543543809	-0.0245467977079915	0	-0.119437745835818	0
231827.817649	8183066.348012	1	741	0	1	1	1	1	43	0.575272215652628	1	3.18657204987438	2.01106287164452	0.0671861926551473	-0.74	2.68387667898937	0
231827.969226	8183884.06319	1	505	0	1	0	1	0	35	0.660445509316226	0	-6.21534378242027	-3.85840355252877	-0.0471749649904395	-0.67	-3.14122858753833	0
231828.089918	8183546.853098	0	676	0	0	0	0	0	6	0.560102199293743	NA	-1.41061882203026	-1.59652542121702	0.100388009480712	0	-1.69691343069773	0
231828.430318	8183048.201462	1	741	0	0	1	1	0	45	0.636991532676493	0	-1.01307194076819	-0.894773288104132	0.135453924351963	-0.93	-0.100227212456096	0
231828.600357	8183406.729627	1	705	1	1	1	1	0	36	0.686089343077811	0	-2.05592821508619	-0.848630858460365	-0.133841592304979	0.22	-0.934789266155386	0
231829.392457	8183117.595137	1	739	0	0	0	1	1	34	0.627363736905224	1	1.54357117088443	0.56483552315923	-0.0887379459577493	-1.42	2.07357346911698	0
231830.285758	8183147.231972	1	752	1	0	1	1	1	29	0.921133918644973	0	-1.4580404146915	-2.15475937323062	0.0572557088433663	-0.53	-1.68201508207399	0
231830.326006	8183040.005684	1	741	0	1	0	1	1	28	0.309847954641286	0	-1.49945314651498	-1.48303188132291	0.0219358370835494	-0.95	-0.554967718406462	0
231830.368224	8183306.482408	1	700	0	0	0	1	1	18	0.431814007250742	0	-4.20316606376907	-3.20372294701711	-0.0341356816544971	-1.42	-1.74958726536261	0
231830.427996	8183400.537553	1	705	1	0	0	1	0	45	0.636991532676493	1	0.34007258487353	-0.843568833710075	-0.144316200468232	-0.46	-0.239252633241843	0
231830.514608	8183920.626635	1	505	0	1	0	1	1	28	0.309847954641286	0	-2.45130994894158	-3.27531771535074	-0.0228911185208893	-0.95	-2.30242659682985	0
231830.8361	8183491.095394	1	676	0	1	1	1	1	29	0.921133918644973	0	-2.0963078035406	-1.76812323299525	-0.0266981290311447	-0.74	-1.0014251039641	0
231831.504288	8183233.025054	0	753	0	0	0	0	0	38	0.741206760902317	NA	0.679855607714789	-0.203313924883343	0.0127194022983321	0	-0.216033327181675	0
231831.634801	8183537.789452	1	676	0	0	0	1	1	4	0.543316311622164	0	-3.87468640456226	-3.56086334612173	0.0366612770627113	-1.42	-2.17752462318445	0
231831.998573	8183204.83779	0	752	0	0	0	0	0	28	0.309847954641286	NA	0.0103475914420827	-0.299204001620394	0.0364757140654515	0	-0.335679715685845	0
231832.010071	8183375.063685	0	705	0	0	0	0	0	43	0.575272215652628	NA	-0.865003952971524	-1.38100395979007	-0.139349119659264	0	-1.24165484013081	0
231832.231043	8183883.360818	1	505	0	1	0	1	1	48	0.801607417714555	0	-1.62069046591534	-2.58475776504364	-0.111688713385463	-0.95	-1.52306905165818	0
231832.574994	8183622.981925	0	680	0	0	0	0	0	27	0.903833664632634	NA	-2.02257565946688	-2.17942119892393	0.0345025671852865	0	-2.21392376610922	0
231832.70978	8183349.148686	0	700	0	0	0	0	0	20	0.875329255579957	NA	2.4442157839714	0.895771114629663	-0.0972547979177928	0	0.993025912547455	0
231833.543765	8183533.839738	1	676	0	0	0	1	1	27	0.903833664632634	0	-3.7748299383137	-4.26256798089889	0.00540675886155788	-1.42	-2.84797473976045	0
231833.635698	8183396.224955	1	705	0	0	0	1	1	34	0.627363736905224	0	-0.790803836497692	-2.17943293400203	-0.0739277649844153	-1.42	-0.685505169017613	0
231834.322155	8183391.377989	1	705	0	0	0	1	0	34	0.627363736905224	0	-0.839536277461256	-0.978877451518543	0.0819331059435171	-1.14	0.0791894425379402	0
231834.371529	8183029.669347	0	741	0	0	0	0	0	18	0.431814007250742	NA	-0.915358236072119	-0.38047766284357	-0.0417483775123395	0	-0.338729285331231	0
231834.482053	8183493.495371	1	676	0	0	0	1	1	28	0.309847954641286	0	-2.41189925653439	-4.35996162467662	0.0119551018807364	-1.42	-2.95191672655736	0
231834.954233	8183150.869674	1	752	0	1	0	0	0	35	0.660445509316226	0	0.335161993892338	-0.122640677977021	0.0136588751705163	0.47	-0.606299553147538	0
231835.996889	8183071.338242	1	741	0	1	1	1	0	43	0.575272215652628	1	0.0272717635402531	-0.394120995126721	0.0787335165366168	-0.46	-0.0128545116633376	0
231836.136488	8183471.715376	0	682	0	0	0	0	0	4	0.543316311622164	NA	-0.218324383623956	-1.50089417879836	-0.0614893471869201	0	-1.43940483161144	0
231836.321354	8183234.83885	1	753	0	1	1	1	0	36	0.686089343077811	0	-0.589645795611524	-0.236231111478361	0.13545570297396	-0.46	0.0883131855476789	0
231837.263192	8183308.704804	1	700	0	1	0	1	1	38	0.741206760902317	0	-4.07443464030077	-3.29975232355821	0.00285991397888299	-0.95	-2.35261223753709	0
231837.41475	8183528.772235	0	676	0	0	0	0	0	28	0.309847954641286	NA	0.833657475976294	-0.796461734001915	0.0725983947620738	0	-0.869060128763989	0
231837.464381	8183100.853883	1	739	0	0	0	1	0	36	0.686089343077811	1	2.51925911983644	-0.0207785378755624	-0.00298561589591639	-1.14	1.12220707802035	0
231838.283793	8183885.803725	0	505	0	0	0	0	0	45	0.636991532676493	NA	-4.1596714471733	-2.23140809055346	0.0028929979156894	0	-2.23430108846915	0
231838.361223	8183619.080847	0	680	0	0	0	0	0	28	0.309847954641286	NA	-6.14079912621336	-4.52862814224042	0.0653698245837115	0	-4.59399796682413	0
231839.009583	8183495.516201	0	676	0	0	0	0	0	6	0.560102199293743	NA	1.03422543575412	-0.593112508364133	-0.0944308599958752	0	-0.498681648368257	0
231839.805332	8183020.34102	0	741	0	0	0	0	0	45	0.636991532676493	NA	3.03910031333818	1.48163669845609	0.0201508711106313	0	1.46148582734546	0
231840.15873	8183654.849431	1	680	0	0	0	1	1	6	0.560102199293743	0	-5.61373517429253	-5.93511518986333	-0.0158167510462933	-1.42	-4.49929843881704	0
231840.401967	8183382.075555	0	705	0	0	0	0	0	20	0.875329255579957	NA	0.241710105970122	-1.12752074617041	0.0735821776460734	0	-1.20110292381648	0
231840.696529	8183917.436695	1	505	0	1	1	1	1	4	0.543316311622164	0	-5.24038316468395	-4.11795957715659	-0.00404410834968247	-0.74	-3.37391546880691	0
231841.20509	8183518.362398	1	676	1	0	0	1	0	46	0.304263951900492	0	-2.33102927312601	-2.20191176984543	0.00110090143586694	-0.46	-1.7430126712813	0
231841.322708	8183463.064143	0	682	0	0	0	0	0	29	0.921133918644973	NA	0.191471410241011	0.182231323013361	-0.120648962475052	0	0.302880285488413	0
231841.401476	8183155.662201	1	752	0	1	1	1	0	18	0.431814007250742	0	-1.48139781629994	-1.90020772138611	0.0574581451518288	-0.46	-1.49766586653794	0
231842.396642	8183618.323572	0	680	0	0	0	0	0	28	0.309847954641286	NA	-4.57815899417355	-2.76892677843132	-0.0416749482580265	0	-2.72725183017329	0
231842.82682	8183121.441557	1	739	0	1	1	1	0	45	0.636991532676493	1	1.67242402798764	0.83084504545457	-0.0999410091132544	-0.46	1.39078605456782	0
231842.884946	8183498.006613	0	676	0	0	0	0	0	27	0.903833664632634	NA	-0.490127202298863	-0.243295813340884	0.0155864068557573	0	-0.258882220196641	0
231842.91474	8183236.742683	0	753	0	0	0	0	0	36	0.686089343077811	NA	0.465509575822156	-1.67922621656456	0.0636531090097654	0	-1.74287932557432	0
231843.479977	8183887.094503	0	505	0	0	0	0	0	49	0.636537217230212	NA	-4.29133215688038	-3.92297158971821	0.0416175489818954	0	-3.96458913870011	0
231843.557416	8183310.72691	1	700	0	1	0	1	1	38	0.741206760902317	1	0.321195101641039	0.764263130598419	0.0521231059444861	-0.95	1.66214002465393	0
231844.512766	8183013.200852	0	741	0	0	0	0	0	18	0.431814007250742	NA	0.748267601609295	0.687165759277478	-0.121356785778292	0	0.80852254505577	0
231844.705543	8183452.645893	0	682	0	0	0	0	0	6	0.560102199293743	NA	-1.06439290516311	0.447176318270298	0.0217746607423891	0	0.425401657527908	0
231845.163676	8183208.69179	0	752	0	0	0	0	0	45	0.636991532676493	NA	2.4859651941226	1.3155802973732	-0.180203501397046	0	1.49578379877025	0
231846.171292	8183072.392218	1	741	0	1	0	0	0	45	0.636991532676493	0	-0.836684738395307	-0.408812497660953	-0.0218756010113565	0.47	-0.856936896649596	0
231846.280219	8183510.279495	0	676	0	0	0	0	0	29	0.921133918644973	NA	-3.26874074034818	-1.9417807270827	0.0854833900803827	0	-2.02726411716308	0
231847.266013	8183360.142882	1	700	0	0	0	0	0	43	0.575272215652628	1	3.66359203731146	2.23633357178412	0.104211265253908	0	2.13212230653022	0
231847.686789	8183613.936617	0	680	0	0	0	0	0	4	0.543316311622164	NA	-4.35098211526896	-4.5049288363377	0.10633233221507	0	-4.61126116855277	0
231848.606487	8183106.236966	0	739	0	0	0	0	0	28	0.309847954641286	NA	2.74761433582449	2.17646190491629	0.00154944711986113	0	2.17491245779643	0
231848.714268	8183649.281082	0	680	0	0	0	0	0	27	0.903833664632634	NA	-2.31681309926231	-3.20166549443581	0.110923813310142	0	-3.31258930774595	0
231849.070446	8183446.434446	0	682	0	0	0	0	0	6	0.560102199293743	NA	-0.713238886378376	-1.2442881100544	0.0300496124008191	0	-1.27433772245522	0
231849.337775	8183475.426277	0	682	0	0	0	0	0	29	0.921133918644973	NA	-3.25976401359884	-2.27712202378365	0.000906913007965185	0	-2.27802893679162	0
231849.426192	8183159.097641	0	752	0	0	0	0	0	18	0.431814007250742	NA	-0.601967030697314	0.437614930488204	0.0410790406448381	0	0.396535889843366	0
231850.060461	8183882.425818	0	505	0	0	0	0	0	48	0.801607417714555	NA	-1.93565226111235	-2.71793425458102	-0.117469368338966	0	-2.60046488624206	0
231850.076184	8183500.960757	0	676	0	0	0	0	0	28	0.309847954641286	NA	1.6529789504409	0.145323556816139	-0.034818336704873	0	0.180141893521012	0
231850.165445	8183125.70782	1	739	0	1	0	1	0	45	0.636991532676493	0	-1.45642136100956	-2.04786118066143	-0.0146113742798914	-0.67	-1.36324980638154	0
231850.296493	8183063.364256	1	741	0	1	0	1	0	34	0.627363736905224	0	-0.525158937351211	0.417861044685746	0.182173393016761	-0.67	0.905687651668985	0
231851.557007	8183914.168905	0	505	0	0	0	0	0	35	0.660445509316226	NA	-6.79086694403175	-5.18439066501722	-0.00816240259469749	0	-5.17622826242253	0
231851.699475	8183354.12245	1	700	0	0	0	1	1	18	0.431814007250742	1	0.0869996305125984	0.893621687632967	-0.0217593471964704	-1.42	2.33538103482944	0
231851.870952	8183313.145197	1	700	0	1	0	1	1	28	0.309847954641286	0	-2.5115740951971	-0.982114773252598	0.00399330768966131	-0.95	-0.0361080809422589	0
231852.517818	8183418.849476	1	688	0	0	0	1	0	46	0.304263951900492	0	-4.04841474328513	-3.6389977516388	-0.0140484568838912	-1.14	-2.48494929475491	0
231852.932927	8183211.340595	1	752	0	0	0	1	1	28	0.309847954641286	0	-1.69233207847092	-1.56376125873859	0.0476770151036275	-1.42	-0.191438273842218	0
231853.112803	8183108.578439	0	739	0	0	0	0	0	28	0.309847954641286	NA	2.12264795036317	1.95998774073125	-0.0267828528852527	0	1.9867705936165	0
231853.219968	8183349.147912	0	700	0	0	0	0	0	32	0.755634820921243	NA	0.113563608607173	0.650603758240979	-0.00885679703102092	0	0.659460555272	0
231853.758108	8183548.255053	1	678	0	1	0	1	1	4	0.543316311622164	0	-0.831169943798107	-1.16310521311009	0.0738429364874577	-0.95	-0.286948149597551	0
231853.764736	8183646.046234	0	680	0	0	0	0	0	29	0.921133918644973	NA	-0.600027519012016	-2.6777068363272	-0.0905285309744497	0	-2.58717830535275	0
231853.883615	8183609.446586	0	680	0	0	0	0	0	29	0.921133918644973	NA	-3.65121523814534	-3.0848151815657	-0.0545972393871069	0	-3.03021794217859	0
231854.826167	8183343.074801	1	700	0	1	0	1	0	36	0.686089343077811	1	0.294566930956206	0.503401476363062	-0.105044279700441	-0.67	1.2784457560635	0
231855.308193	8183128.7116	0	739	0	0	0	0	0	45	0.636991532676493	NA	2.4611948386624	1.96585540858702	-0.03919215951988	0	2.0050475681069	0
231855.455622	8183051.857348	1	741	0	0	0	1	1	45	0.636991532676493	0	-3.49838544606295	-2.52229345103096	0.1388235445172	-1.42	-1.24111699554816	0
231857.023907	8183479.691981	0	682	0	0	0	0	0	46	0.304263951900492	NA	-2.35127111375573	-2.68485755760593	0.0476005264328804	0	-2.73245808403881	0
231858.02065	8183879.205243	1	505	0	0	0	1	0	49	0.636537217230212	0	-2.40141721720265	-4.3240034446103	0.122855817767383	-1.14	-3.30685926237768	0
231858.737803	8183606.314189	1	680	0	0	0	1	0	46	0.304263951900492	0	-3.42121687119015	-3.81501005146682	-0.0268652678868014	-1.14	-2.64814478358002	0
231858.939593	8183039.706711	1	741	0	0	1	1	0	45	0.636991532676493	1	0.873650725199535	-0.237299293837426	-0.0969157495879166	-0.93	0.789616455750491	0
231859.706447	8183643.192065	0	680	0	0	0	0	0	29	0.921133918644973	NA	-5.27046602756216	-4.75983530460993	0.00900677414335168	0	-4.76884207875329	0
231859.900671	8183165.044212	1	752	0	1	1	1	0	28	0.309847954641286	1	0.113376040981562	1.39444374985687	-0.0600660675820412	-0.46	1.91450981743891	0
231860.040232	8183110.162391	0	739	0	0	0	0	0	38	0.741206760902317	NA	2.68034998220258	1.04913850317827	-0.154076570757158	0	1.20321507393543	0
231860.061894	8183450.610328	0	682	0	0	0	0	0	29	0.921133918644973	NA	-1.20522424274646	-1.05789409072507	0.00186357832639256	0	-1.05975766905146	0
231860.851842	8183523.563997	1	679	0	1	0	1	1	29	0.921133918644973	0	-0.729523312232845	-0.165973182844315	0.0167305283617041	-0.95	0.767296288793981	0
231860.87528	8183265.752012	1	753	0	0	0	1	0	36	0.686089343077811	1	0.215970707213126	1.95568741762157	0.0569398817448732	-1.14	3.0387475358767	0
231860.963454	8183314.184093	0	700	0	0	0	0	0	32	0.755634820921243	NA	2.83457830342966	2.79211467301129	0.00225238587628078	0	2.789862287135	0
231860.972828	8183423.450073	0	688	0	0	0	0	0	28	0.309847954641286	NA	-1.39286467594045	-2.68398457379543	0.0224235896621085	0	-2.70640816345754	0
231861.52697	8183030.839292	0	741	0	0	0	0	0	18	0.431814007250742	NA	-0.785197815871153	-1.62085961223902	0.0498190745225859	0	-1.6706786867616	0
231861.861177	8183215.006068	1	752	0	0	1	1	1	34	0.627363736905224	1	3.39277171736939	2.62760255090225	0.00307833123596746	-1.21	3.83452421966629	0
231861.94338	8183081.367253	0	740	0	0	0	0	0	34	0.627363736905224	NA	2.04022554000251	1.92504639102192	0.130435852462811	0	1.79461053855911	0
231862.112147	8183878.372577	1	505	1	0	0	1	0	49	0.636537217230212	0	-2.49422106864478	-4.03554451506033	0.00491381030016252	-0.46	-3.58045832536049	0
231862.668598	8183132.996412	0	739	0	0	0	0	0	18	0.431814007250742	NA	1.10384129104006	0.377072146232955	0.003858957256959	0	0.373213188975996	0
231862.686361	8183336.413547	0	700	0	0	0	0	0	39	0.518423777571013	NA	0.47841599205954	0.89002048885908	0.144028303808994	0	0.745992185050086	0
231862.783417	8183402.576212	1	688	0	1	1	1	0	6	0.560102199293743	0	-1.07192395516419	0.407955250536675	-0.0292723337990986	-0.46	0.897227584335774	0
231863.181795	8183604.407941	1	680	0	1	0	1	1	28	0.309847954641286	0	-2.17393411519127	-3.03257918495472	-0.133493556869832	-0.95	-1.94908562808489	0
231863.974184	8183021.713319	1	741	0	1	1	1	1	38	0.741206760902317	0	-0.397769666104097	-1.29248777466337	-0.0401137925918186	-0.74	-0.512373982071547	0
231864.723704	8183332.729825	0	700	0	0	0	0	0	39	0.518423777571013	NA	-0.291868065171286	-0.535504469628167	0.0779765833877772	0	-0.613481053015944	0
231865.139812	8183637.153472	1	680	0	1	0	1	0	35	0.660445509316226	0	-3.23561322961224	-3.82182695463148	0.061273099668049	-0.67	-3.21310005429953	0
231865.192758	8183950.199183	1	498	0	1	0	0	0	35	0.660445509316226	0	-0.342776288385577	-1.27939193068933	-0.0405383271869172	0.47	-1.70885360350241	0
231865.564344	8183514.951828	1	679	0	1	0	1	1	6	0.560102199293743	0	0.501406809620182	-0.898791012830469	-0.0447878252412166	-0.95	0.0959968124107473	0
231866.958377	8183484.261659	0	682	0	0	0	0	0	28	0.309847954641286	NA	-1.50748765307607	-0.643810844795093	-0.0117607175821918	0	-0.632050127212901	0
231867.2741	8183562.822965	0	678	0	0	0	0	0	28	0.309847954641286	NA	2.49455197450367	0.396993473890806	0.0159963243937737	0	0.380997149497032	0
231867.551035	8183879.751401	1	505	0	0	1	1	0	49	0.636537217230212	0	-2.21139082024939	-3.81966880342913	0.0247983415655766	-0.93	-2.91446714499471	0
231867.710309	8183600.427552	0	680	0	0	0	0	0	4	0.543316311622164	NA	-0.752080345741312	-1.40539059291199	-0.0168376973190088	0	-1.38855289559298	0
231868.069123	8183171.781973	1	752	0	1	0	1	0	34	0.627363736905224	0	3.21085499123448	2.81240203404289	-0.151419879421788	-0.67	3.63382191346468	0
231868.879793	8183394.052661	1	688	0	1	1	0	0	28	0.309847954641286	0	-0.602074527948303	-0.161866148106414	0.0756197191185961	0.68	-0.91748586722501	0
231869.161367	8183456.205764	0	682	0	0	0	0	0	27	0.903833664632634	NA	0.961083088430186	-0.205377832732155	0.0748200346454957	0	-0.280197867377651	0
231869.672775	8183324.914181	0	700	0	0	0	0	0	43	0.575272215652628	NA	0.584122004690035	1.2017631529945	-0.0261399433217578	0	1.22790309631626	0
231869.900817	8183072.732567	1	740	0	1	0	1	1	28	0.309847954641286	0	0.0491477242005201	0.942587713855061	0.054184288669488	-0.95	1.83840342518557	0
231870.252069	8183114.861213	1	739	0	1	0	1	0	36	0.686089343077811	1	0.261498723137827	-0.150310449618949	0.00960143552982426	-0.67	0.510088114851227	0
231870.410702	8183426.24418	0	688	0	0	0	0	0	4	0.543316311622164	NA	-1.92882950264064	-1.46977188363044	0.0440967890434701	0	-1.51386867267391	0
231870.411404	8183085.673011	1	740	0	0	0	1	1	28	0.309847954641286	0	-3.31367088181617	-3.19019904750733	-0.0551554688181089	-1.42	-1.71504357868922	0
231871.382046	8183509.251372	0	679	0	0	0	0	0	29	0.921133918644973	NA	-1.49305495785368	-1.00989057706596	-0.023135312622244	0	-0.986755264443717	0
231871.407173	8183066.949283	1	740	0	0	0	1	1	20	0.875329255579957	0	-1.87102009077957	-1.69535409277041	-0.0460791869561471	-1.42	-0.22927490581426	0
231871.66677	8183914.390797	1	505	0	0	0	1	0	49	0.636537217230212	0	-3.23439787393536	-3.93917452111146	-0.0701114504690296	-1.14	-2.72906307064243	0
231871.84184	8183138.677949	0	739	0	0	0	0	0	34	0.627363736905224	NA	1.28623927305702	0.838303078903065	-0.0704947773944413	0	0.908797856297507	0
231871.936569	8183633.258145	0	680	0	0	0	0	0	6	0.560102199293743	NA	-2.7135919065441	-3.0269131633606	0.112763938024879	0	-3.13967710138548	0
231872.056065	8183526.990962	1	679	1	0	0	1	1	29	0.921133918644973	1	0.526228363423889	-0.25969229799929	-0.137617471339907	-0.74	0.617925173340618	0
231872.390836	8183877.70143	0	505	0	0	0	0	0	35	0.660445509316226	NA	-4.04313830153589	-3.58728243008328	-0.0196947471500722	0	-3.5675876829332	0
231873.626769	8183599.239276	0	680	0	0	0	0	0	29	0.921133918644973	NA	-3.49421454125805	-1.64617471849508	0.0963797666006687	0	-1.74255448509575	0
231873.647926	8183316.928532	0	700	0	0	0	0	0	20	0.875329255579957	NA	0.690039175566117	0.850265887363508	-0.027540426875649	0	0.877806314239157	0
231873.797549	8183061.873028	0	740	0	0	0	0	0	18	0.431814007250742	NA	-2.24717317393005	-1.07982559594603	0.0522761162562527	0	-1.13210171220228	0
231874.066648	8183088.582675	1	740	0	1	0	1	1	38	0.741206760902317	0	-0.214726211038019	-1.10741124299996	-0.00665790733733001	-0.95	-0.150753335662627	0
231874.779238	8183215.841428	1	752	1	1	0	1	0	45	0.636991532676493	0	-0.344686412700104	0.366093348861795	-0.0585378191490629	0.01	0.414631168010858	0
231875.415281	8183386.471577	1	688	1	1	0	1	1	28	0.309847954641286	0	-2.03241256614181	-3.04950610348877	-0.0548223102697893	-0.27	-2.72468379321898	0
231875.722556	8183177.293931	1	752	0	0	0	1	0	34	0.627363736905224	1	4.140789489341	3.44814501790357	-0.0932293140314838	-1.14	4.68137433193506	0
231876.02084	8183462.158655	1	682	0	1	0	1	1	4	0.543316311622164	0	-0.590153120422102	-0.418528012503745	0.0213907896834961	-0.95	0.510081197812759	0
231876.591541	8183377.840233	0	688	0	0	0	0	0	6	0.560102199293743	NA	-0.160977360913915	-0.162012833821806	-0.0192718347000304	0	-0.142740999121776	0
231876.609101	8183056.804475	1	740	1	1	0	1	1	18	0.431814007250742	0	1.4979619126977	0.252180750142466	0.0543328689135461	-0.27	0.46784788122892	0
231876.828027	8183488.604096	0	682	0	0	0	0	0	27	0.903833664632634	NA	-3.07828493617647	-2.91256506176466	-0.0160925272073041	0	-2.89647253455735	0
231877.418005	8183629.919472	0	680	0	0	0	0	0	46	0.304263951900492	NA	-4.34590345499397	-3.54162160816692	-0.0107348264754645	0	-3.53088678169145	0
231878.480093	8183598.608974	0	680	0	0	0	0	0	6	0.560102199293743	NA	-1.04639613546307	-0.564464521467233	-0.0874965523450245	0	-0.476967969122209	0
231879.500141	8183531.19091	1	679	0	1	0	1	1	4	0.543316311622164	1	0.0143699984625434	0.606470124819751	0.0597487118127917	-0.95	1.49672141300696	0
231879.636827	8183048.306488	1	740	0	0	1	1	1	34	0.627363736905224	0	-0.299891015627761	0.834383051985756	0.0437015730312794	-1.21	2.00068147895448	0
231879.691736	8183143.823093	0	739	0	0	0	0	0	38	0.741206760902317	NA	3.42104813090599	2.31938934454021	-0.0356296608824496	0	2.35501900542266	0
231880.270834	8183367.717317	1	688	1	0	0	1	0	6	0.560102199293743	0	-1.40341756872955	-2.01410329578087	-0.0138191552808607	-0.46	-1.54028414050001	0
231880.277511	8183515.553496	1	679	0	0	1	1	0	6	0.560102199293743	0	-0.773776818122261	-0.00814938693509221	-0.0638306055134018	-0.93	0.985681218578309	0
231880.684362	8183431.146452	1	688	1	1	0	1	1	4	0.543316311622164	0	-1.9139742375509	-2.23503936063426	0.223409250466097	-0.27	-2.18844861110036	0
231880.83938	8183117.997292	1	739	0	1	1	1	0	36	0.686089343077811	1	2.03564817934647	-0.654030323824164	0.0153847143145929	-0.46	-0.209415038138757	0
231881.823465	8183878.126869	0	505	0	0	0	0	0	28	0.309847954641286	NA	0.563385642020485	-1.06352778782481	0.0902481889008707	0	-1.15377597672568	0
231882.315759	8183039.680148	0	740	0	0	0	0	0	45	0.636991532676493	NA	0.809430711095149	1.44446379651649	-0.0739807880978574	0	1.51844458461435	0
231882.599704	8183088.63094	1	740	1	0	0	1	0	18	0.431814007250742	0	-0.584663119638754	-0.900143553407418	-0.102196872914417	-0.46	-0.337946680493001	0
231882.863157	8183623.112184	1	680	0	0	0	1	1	28	0.309847954641286	0	-1.62643405458603	-3.08840327784939	-0.0254941970604209	-1.42	-1.64290908078897	0
231883.068062	8183888.69264	0	505	0	0	0	0	0	48	0.801607417714555	NA	-2.05133825483935	-2.61453759226365	-0.0449701643316138	0	-2.56956742793204	0
231883.333443	8183465.326667	0	682	0	0	0	0	0	28	0.309847954641286	NA	2.50393702204444	1.68019114223841	-0.0499037653861023	0	1.73009490762451	0
231884.557973	8183358.911405	1	688	0	1	0	1	1	29	0.921133918644973	0	0.0827956794089662	0.325337620934768	-0.0227435455668358	-0.95	1.2980811665016	0
231884.729601	8183594.182355	1	680	0	0	0	1	1	4	0.543316311622164	0	-2.24300176642986	-3.41971939614781	-0.00378963268515582	-1.42	-1.99592976346266	0
231885.271023	8183494.472144	1	682	0	1	0	1	0	6	0.560102199293743	0	-0.454555584108927	-1.31870555646098	0.0114130863632567	-0.67	-0.660118642824232	0
231885.549448	8183540.410308	1	679	0	0	0	1	0	46	0.304263951900492	0	0.387774194803692	-0.445016083031883	-0.214349288700961	-1.14	0.909333205669078	0
231886.105072	8183418.803131	0	688	0	0	0	0	0	29	0.921133918644973	NA	-2.30978651700425	-2.61402645599388	0.00620593503659911	0	-2.62023239103047	0
231886.179002	8183180.54029	1	752	0	1	1	1	0	32	0.755634820921243	0	4.74783046096716	4.36382943719473	0.0110565279457828	-0.46	4.81277290924895	0
231886.236626	8183217.667955	0	752	0	0	0	0	0	18	0.431814007250742	NA	3.06699594704819	2.0765063473742	0.0690986490962414	0	2.00740769827796	0
231886.717537	8183030.857386	1	740	0	0	0	1	1	34	0.627363736905224	0	-0.246076759761569	-0.842552141477964	-0.0990916406076473	-1.42	0.676539499129683	0
231887.700774	8183149.582053	1	739	0	1	1	1	0	18	0.431814007250742	0	1.880051440371	2.37203734703466	0.0848529574938626	-0.46	2.7471843895408	0
231888.561253	8183340.966609	1	688	0	0	1	1	1	29	0.921133918644973	0	-4.73987514507935	-2.94753244905487	-0.0508564294239741	-1.21	-1.68667601963089	0
231888.879165	8183465.529887	1	682	0	1	0	1	1	29	0.921133918644973	1	0.477522844784815	0.867851861961579	0.0617834044807065	-0.95	1.75606845748087	0
231888.911847	8183521.051162	1	679	0	0	0	1	1	28	0.309847954641286	0	-2.8733168818489	-2.15128244480831	0.0649742343551859	-1.42	-0.796256679163496	0
231890.091821	8183618.999357	0	680	0	0	0	0	0	29	0.921133918644973	NA	0.44458372159923	-0.961469492657279	-0.146620581642851	0	-0.814848911014428	0
231890.658299	8183091.596836	1	740	0	0	0	1	0	38	0.741206760902317	0	-1.08358957195548	-2.10654204435368	0.024936198676345	-1.14	-0.99147824303003	0
231890.982471	8183121.396444	1	739	0	1	0	1	1	18	0.431814007250742	0	-0.299560190192873	-0.989773614177024	0.0708586412868657	-0.95	-0.11063225546389	0
231891.587958	8183150.767156	1	739	0	0	0	1	0	18	0.431814007250742	0	-1.39847126403888	-0.642506926062757	0.0211327408852705	-1.14	0.476360333051972	0
231891.943146	8183352.542866	0	688	0	0	0	0	0	4	0.543316311622164	NA	-1.1988214802011	-0.718329286461427	-0.0250469988057308	0	-0.693282287655696	0
231892.293644	8183409.981079	1	688	0	1	0	1	0	6	0.560102199293743	0	-5.70724751348552	-4.44276502311272	0.0913060546108344	-0.67	-3.86407107772356	0
231892.338832	8183591.495008	1	680	0	0	0	1	1	28	0.309847954641286	0	-3.59253099820286	-3.33457645654429	-0.0507959070904608	-1.42	-1.86378054945383	0
231892.873556	8183497.780989	0	682	0	0	0	0	0	28	0.309847954641286	NA	-1.79748986760825	-2.52877128266714	0.0894296266164273	0	-2.61820090928357	0
231894.058541	8183183.346567	1	752	1	1	0	1	0	43	0.575272215652628	1	0.817433300199561	2.03674646877149	-0.0358432870023896	0.01	2.06258975577388	0
231894.250234	8183472.158928	1	682	0	1	1	1	1	9	0.737028755866216	1	0.684707672948702	-1.13949291832051	-0.0277867751124156	-0.74	-0.37170614320809	0
231894.544132	8183556.2914	1	679	0	1	0	1	1	38	0.741206760902317	1	1.31159530581895	1.18639055113468	0.0509285144240858	-0.95	2.0854620367106	0
231894.6624	8183613.65606	0	680	0	0	0	0	0	4	0.543316311622164	NA	-3.21460261065165	-1.44074224391848	0.0751184691560441	0	-1.51586071307452	0
231895.370354	8183401.488753	0	688	0	0	0	0	0	4	0.543316311622164	NA	-3.57787344116628	-3.79259722235408	-0.0382811565083129	0	-3.75431606584577	0
231895.732929	8183078.020878	1	740	0	0	0	1	1	34	0.627363736905224	0	-0.302267729200615	-0.861283406921844	-0.16308612988428	-1.42	0.721802722962436	0
231896.266025	8183333.841727	1	688	0	1	0	1	1	4	0.543316311622164	0	-3.95102476485348	-3.7078146071776	-0.0252994122772605	-0.95	-2.73251519490033	0
231896.304177	8183526.306845	1	679	0	0	0	1	1	4	0.543316311622164	0	-3.6428223202577	-2.6646433544222	-0.0528057727097727	-1.42	-1.19183758171242	0
231896.446969	8183153.201804	1	739	0	1	0	1	0	36	0.686089343077811	0	-2.12846945285176	-1.16775647601479	-0.00134284525708667	-0.67	-0.496413630757705	0
231897.2886	8183587.354953	1	680	0	0	0	1	1	28	0.309847954641286	0	-2.02182894002327	-1.89869482398801	0.0526899102598882	-1.42	-0.531384734247898	0
231898.142203	8183441.906826	0	687	0	0	0	0	0	28	0.309847954641286	NA	-0.107414247035608	-0.902024619401478	0.0712788158150151	0	-0.973303435216493	0
231898.32403	8183877.228611	1	506	0	0	1	1	1	35	0.660445509316226	0	-1.4990184737126	-2.07957367264031	-0.0217050269289034	-1.21	-0.847868645711408	0
231898.755219	8183037.011373	1	740	0	1	0	1	1	34	0.627363736905224	1	0.308364456433155	0.589234259815548	-0.05765206534215	-0.95	1.5968863251577	0
231898.823644	8183127.17613	1	739	0	0	0	1	1	28	0.309847954641286	0	-3.53249771108469	-3.20276600923794	0.00212804856847796	-1.42	-1.78489405780642	0
231899.684264	8183067.740469	1	740	0	0	1	1	0	36	0.686089343077811	1	0.654174357270572	2.14005050791635	-0.106907983749035	-0.93	3.17695849166539	0
231899.991165	8183221.756691	0	752	0	0	0	0	0	34	0.627363736905224	NA	2.0867440240529	0.804118173342073	-0.127577475377337	0	0.93169564871941	0
231900.043929	8183888.270418	1	506	0	0	1	1	1	28	0.309847954641286	0	-0.24005185295843	-0.533645463433718	0.0559121340326325	-1.21	0.620442402533649	0
231900.534659	8183323.89651	1	688	1	1	0	1	1	4	0.543316311622164	0	-1.54375464768959	-1.27777763255174	0.00872080149395478	-0.27	-1.0164984340457	0
231900.545628	8183911.137435	1	506	0	0	0	0	0	28	0.309847954641286	1	2.07277726807615	0.722232444274807	-0.065354682616094	0	0.787587126890901	0
231900.5912	8183906.122462	1	506	0	0	0	1	0	49	0.636537217230212	0	-2.26953305591303	-1.14031117543582	-0.127677217665016	-1.14	0.127366042229192	0
231901.202655	8183533.099057	1	679	1	0	0	1	1	46	0.304263951900492	0	-3.23799308296932	-2.64976305633434	-0.057286018397076	-0.74	-1.85247703793726	0
231901.269418	8183389.695663	1	688	0	1	1	1	1	28	0.309847954641286	0	-1.21324369064677	-1.45122323889953	0.0413667899911799	-0.74	-0.752590028890706	0
231901.693937	8183901.202322	1	506	0	1	0	1	1	28	0.309847954641286	1	0.526588720798272	-0.652738972145478	-0.0179170199746247	-0.95	0.315178047829147	0
231901.873829	8183610.554448	0	680	0	0	0	0	0	6	0.560102199293743	NA	-2.04535637966138	-1.91799994449227	-0.105868722010278	0	-1.81213122248199	0
231902.114005	8183895.966569	1	506	0	1	1	1	1	48	0.801607417714555	0	-0.579675938051533	0.335023202385453	0.0235137761465764	-0.74	1.05150942623888	0
231902.311911	8183501.670424	0	682	0	0	0	0	0	6	0.560102199293743	NA	-3.68348710760837	-4.36864062805041	0.0843312662519758	0	-4.45297189430238	0
231902.371928	8183434.579878	1	687	0	0	0	1	0	46	0.304263951900492	0	-3.54692018590436	-2.18130396414218	-0.136377013606872	-1.14	-0.904926950535304	0
231902.907308	8183187.810963	0	752	0	0	0	0	0	34	0.627363736905224	NA	1.17774681817334	0.621691033221018	-0.0748430899489984	0	0.696534123170016	0
231903.029724	8183917.690375	1	506	0	0	1	1	0	49	0.636537217230212	0	-0.470264071698509	0.284106883989096	0.0305244386345158	-0.93	1.18358244535458	0
231903.214705	8183056.324043	1	740	0	1	0	1	0	28	0.309847954641286	0	-0.790174223232431	-1.14492667605765	-0.0328559586010802	-0.67	-0.44207071745657	0
231904.076993	8183580.752697	1	680	0	0	1	1	0	46	0.304263951900492	0	-1.79294591468755	-1.94381132880342	0.0882773022049094	-0.93	-1.10208863100833	0
231904.5234	8183048.458612	0	740	0	0	0	0	0	36	0.686089343077811	NA	2.85561362172607	2.06250679014655	-0.080886626752751	0	2.1433934168993	0
231904.683202	8183157.183417	1	739	1	1	0	1	0	36	0.686089343077811	0	-1.72709035877428	-0.935416457280158	0.0506292992677427	0.01	-0.996045756547901	0
231904.783107	8183381.863365	1	688	0	0	1	1	1	29	0.921133918644973	0	-0.0944463828825318	-2.85794616906359	0.0237151474503801	-1.21	-1.67166131651397	0
231905.116787	8183314.899883	1	688	1	0	0	1	1	4	0.543316311622164	0	-3.5952466246053	-4.08443575406068	0.0969054996518619	-0.74	-3.44134125371254	0
231905.621983	8183475.099136	0	682	0	0	0	0	0	4	0.543316311622164	NA	-1.60498936371857	-0.974761425007251	0.146740903053704	0	-1.12150232806095	0
231906.519555	8183547.546629	1	679	0	0	0	1	1	46	0.304263951900492	0	-1.6788075578859	-2.434458680877	0.0111684793261422	-1.42	-1.02562716020314	0
231907.676754	8183444.557528	1	687	0	0	1	1	1	9	0.737028755866216	0	-3.3348445712555	-3.60072634174891	-0.0609430092551323	-1.21	-2.32978333249378	0
231908.166193	8183577.000368	0	680	0	0	0	0	0	27	0.903833664632634	NA	0.334676800197171	-0.607358965998754	-0.0999107046526649	0	-0.507448261346089	0
231908.490106	8183427.935325	1	687	0	1	1	1	0	4	0.543316311622164	0	-2.34709655325758	-2.78438004263486	0.00180987432676936	-0.46	-2.32618991696163	0
231908.898378	8183308.751984	0	688	0	0	0	0	0	27	0.903833664632634	NA	0.412296201999638	0.362635361968377	0.100300788793315	0	0.262334573175062	0
231909.009863	8183416.768193	1	687	0	0	0	1	0	4	0.543316311622164	0	-3.50065645633095	-4.73322265365891	-0.0602668392425251	-1.14	-3.53295581441638	0
231909.047249	8183129.652383	0	739	0	0	0	0	0	34	0.627363736905224	NA	-0.635159871297874	0.616667825141613	-0.07651320073052	0	0.693181025872133	0
231909.443881	8183371.378089	1	688	0	1	0	1	1	38	0.741206760902317	0	-2.85662802009016	-2.93390495341365	0.0153094476962686	-0.95	-1.99921440110992	0
231909.512476	8183882.436025	1	506	0	0	0	1	1	35	0.660445509316226	0	-2.50438828620201	-2.40066753451826	0.0617254382877078	-1.42	-1.04239297280597	0
231909.658574	8183423.065975	1	687	1	0	1	0	0	46	0.304263951900492	0	-1.06506899610008	-1.96781400743674	0.0152757580206639	0.89	-2.87308976545741	0
231909.719458	8183509.673625	1	682	1	1	1	1	0	6	0.560102199293743	0	-2.66241324281295	-1.33788365269713	-0.150318449392465	0.22	-1.40756520330467	0
231910.406703	8183606.019959	0	680	0	0	0	0	0	28	0.309847954641286	NA	-2.13856902891959	-1.25265639273512	0.127216680039466	0	-1.37987307277459	0
231910.614644	8183231.318468	0	752	0	0	0	0	0	28	0.309847954641286	NA	2.04287854762426	1.83448769441477	-0.0248901660755955	0	1.85937786049037	0
231910.709469	8183040.573945	0	740	0	0	0	0	0	28	0.309847954641286	NA	3.13521188107427	2.32967618552778	-0.0447729163296959	0	2.37444910185748	0
231911.445185	8183103.291407	1	738	1	1	1	1	0	45	0.636991532676493	1	0.310519569674519	1.02925473961472	0.100853369428977	0.22	0.708401370185743	0
231911.576001	8183482.886876	1	682	0	1	0	1	0	46	0.304263951900492	1	2.42242368431402	1.30245448938951	0.0513943631994232	-0.67	1.92106012619009	0
231911.694032	8183196.43345	0	752	0	0	0	0	0	45	0.636991532676493	NA	1.36875093859503	0.584693564021773	0.0874225466888173	0	0.497271017332955	0
231913.092947	8183412.299445	1	687	0	0	1	1	1	29	0.921133918644973	0	0.976215396215363	-1.83423029545363	-0.0699494517881633	-1.21	-0.554280843665472	0
231913.244449	8183364.144983	1	688	0	0	1	1	1	44	0.576459879430835	0	-0.152060521634857	-1.4351007729381	0.0508698909791932	-1.21	-0.275970663917291	0
231914.28794	8183164.333057	1	739	0	1	0	1	0	28	0.309847954641286	0	-3.59064199179741	-3.06408261587637	0.0660427770848398	-0.67	-2.46012539296121	0
231914.404142	8183572.940772	0	680	0	0	0	0	0	28	0.309847954641286	NA	-2.70838456174369	-1.94502361007354	-0.0737125321209042	0	-1.87131107795263	0
231914.758358	8183226.978718	0	752	0	0	0	0	0	34	0.627363736905224	NA	2.30981187472081	1.20263998124295	-0.0124528530328395	0	1.21509283427579	0
231915.075177	8183914.150779	1	506	0	0	1	1	0	35	0.660445509316226	0	0.733698247834012	-1.05197406381862	-0.0873128992780526	-0.93	-0.0346611645405657	0
231915.126933	8183294.521055	0	688	0	0	0	0	0	29	0.921133918644973	NA	-7.20348752855134	-4.92686580195927	0.0391723653807498	0	-4.96603816734002	0
231915.210576	8183400.444626	0	687	0	0	0	0	0	29	0.921133918644973	NA	-3.64351257276854	-2.85500544612633	0.13912027437785	0	-2.99412572050418	0
231915.507945	8183405.341475	1	687	0	1	0	1	0	46	0.304263951900492	0	-5.22048962003204	-4.15097935345486	-0.151811345178286	-0.67	-3.32916800827658	0
231915.736332	8183095.568865	1	738	1	0	0	1	1	18	0.431814007250742	1	0.0373946586226032	0.041188224942272	-0.0387043582456581	-0.74	0.81989258318793	0
231915.780193	8183519.030821	0	682	0	0	0	0	0	4	0.543316311622164	NA	-3.73648836300005	-2.41469381284475	-0.099866294447936	0	-2.31482751839681	0
231915.919245	8183134.3906	0	739	0	0	0	0	0	18	0.431814007250742	NA	0.205950802083489	0.587829203947031	-0.0464650122489015	0	0.634294216195932	0
231916.632603	8183354.091376	0	688	0	0	0	0	0	6	0.560102199293743	NA	-3.42706606352085	-3.40779124482676	-0.143226950105149	0	-3.26456429472162	0
231917.226565	8183448.807276	0	687	0	0	0	0	0	28	0.309847954641286	NA	-2.77870945711666	-1.72403848862652	0.0260798052372821	0	-1.7501182938638	0
231917.316697	8183880.341791	1	506	0	1	0	1	0	49	0.636537217230212	0	-0.319097419363019	-1.36076652755555	0.11540110901733	-0.67	-0.806167636572875	0
231918.534379	8183220.101467	0	752	0	0	0	0	0	38	0.741206760902317	NA	0.84985327637235	0.168762632872208	-0.0754435521868454	0	0.244206185059053	0
231918.748162	8183569.635078	0	680	0	0	0	0	0	4	0.543316311622164	NA	-2.84838164633753	-2.32366656716096	0.0261034510778236	0	-2.34977001823878	0
231919.561265	8183085.707344	1	738	0	1	0	1	0	18	0.431814007250742	0	-1.43629229944109	-1.3041271840209	0.0706416571179642	-0.67	-0.704768841138869	0
231919.869472	8183579.862493	0	680	0	0	0	0	0	28	0.309847954641286	NA	0.643963427660184	-0.669965640751617	0.069475397158999	0	-0.739441037910616	0
231920.001832	8183395.387805	0	687	0	0	0	0	0	6	0.560102199293743	NA	-4.0109478007728	-3.08204858971083	-0.105094945090518	0	-2.97695364462031	0
231920.204332	8183343.938249	1	688	0	1	0	1	1	29	0.921133918644973	0	-1.14891361688596	-1.54659643929299	0.0426860374489341	-0.95	-0.63928247674192	0
231920.666186	8183213.863584	0	752	0	0	0	0	0	28	0.309847954641286	NA	-0.189104136114261	-0.645690147073081	0.114243104920784	0	-0.759933251993864	0
231920.749696	8183199.298395	0	752	0	0	0	0	0	18	0.431814007250742	NA	-2.78195377223456	-2.56008944976904	-0.0756110749176581	0	-2.48447837485139	0
231921.058794	8183597.432011	0	680	0	0	0	0	0	27	0.903833664632634	NA	-1.81181762515775	-0.22997083565452	0.119717521103419	0	-0.349688356757939	0
231921.551007	8183487.793055	1	682	0	0	0	1	0	6	0.560102199293743	0	-2.80649523230559	-2.08314747758549	-0.109023865510884	-1.14	-0.834123612074609	0
231921.920445	8183168.758783	1	739	0	0	0	1	0	45	0.636991532676493	0	-3.17910399086901	-3.48042798658246	0.134831502099357	-1.14	-2.47525948868181	0
231923.134535	8183584.215644	0	680	0	0	0	0	0	4	0.543316311622164	NA	-0.643870492300003	-1.92879982870986	-0.00597052360037026	0	-1.92282930510949	0
231924.03267	8183335.637932	1	688	0	0	1	1	0	39	0.518423777571013	0	-2.83586958050185	-2.9213217499993	-0.0732988736088983	-0.93	-1.9180228763904	0
231924.503944	8183076.295029	0	738	0	0	0	0	0	38	0.741206760902317	NA	-1.32183746774621	-1.28175826637937	-0.14940837265885	0	-1.13234989372052	0
231925.275903	8183537.994568	0	682	0	0	0	0	0	6	0.560102199293743	NA	-4.12914256098911	-2.6919268174974	0.0718132742932392	0	-2.76374009179064	0
231925.435159	8183881.73204	1	506	0	1	0	1	1	48	0.801607417714555	0	-1.97946939333946	-2.03039406679259	0.0069746995046735	-0.95	-1.08736876629727	0
231925.75486	8183453.879359	1	687	0	1	0	1	1	9	0.737028755866216	0	-5.05969946548486	-4.71252108176733	-0.0502521677792116	-0.95	-3.71226891398812	0
231926.11815	8183138.411532	1	739	0	0	0	0	0	20	0.875329255579957	1	3.82541947019727	1.65369537055822	-0.0918438577083385	0	1.74553922826656	0
231926.238452	8183913.094116	1	506	0	1	0	1	0	35	0.660445509316226	0	-2.36822867904765	-1.77808113242582	0.0532245173665631	-0.67	-1.16130564979238	0
231927.062893	8183493.639999	1	682	0	0	0	1	1	28	0.309847954641286	0	-2.39426491531513	-3.26042282536231	0.025883882740473	-1.42	-1.86630670810279	0
231927.383641	8183108.019367	0	738	0	0	0	0	0	34	0.627363736905224	NA	0.423721417046005	-0.24706322357843	0.0322852124286184	0	-0.279348436007048	0
231927.398307	8183203.42833	0	752	0	0	0	0	0	45	0.636991532676493	NA	-0.987659440595153	-0.877863037336381	0.0209572988264805	0	-0.898820336162861	0
231927.427684	8183559.345754	1	681	0	0	0	1	1	29	0.921133918644973	0	-1.95942741021731	-0.840870331312124	0.0116730720150182	-1.42	0.567456596672858	0
231928.66678	8183325.932255	1	688	0	0	0	1	1	29	0.921133918644973	0	-3.52533590015408	-2.98234331127261	-0.010856779868611	-1.42	-1.551486531404	0
231928.686241	8183592.556227	0	680	0	0	0	0	0	29	0.921133918644973	NA	-1.20073907834732	-1.1130759566912	0.198857651495617	0	-1.31193360818682	0
231928.803587	8183388.550281	0	687	0	0	0	0	0	27	0.903833664632634	NA	-5.38268736364586	-4.45646713774599	-0.0122585240151454	0	-4.44420861373085	0
231928.870754	8183057.846913	1	737	0	1	1	1	0	35	0.660445509316226	0	1.11640662542762	1.18143089257144	0.084675292214956	-0.46	1.55675560035648	0
231930.247943	8183297.268662	1	688	0	0	0	1	1	29	0.921133918644973	0	-9.09562992366623	-8.08097629252871	-0.207438355312846	-1.42	-6.45353793721587	0
231930.518318	8183174.093326	0	739	0	0	0	0	0	28	0.309847954641286	NA	-1.13706094011913	-0.65044614558454	-0.0887396339224361	0	-0.561706511662104	0
231931.705791	8183048.621399	1	737	0	0	0	1	1	28	0.309847954641286	0	-0.961320030832133	-0.953470903317513	-0.181429228327923	-1.42	0.64795832501041	0
231932.116677	8183445.032097	1	687	1	1	0	1	1	29	0.921133918644973	0	-4.75690048167059	-4.60189216716036	-0.0620269712013293	-0.27	-4.26986519595903	0
231932.602895	8183497.858306	1	682	0	1	0	1	1	4	0.543316311622164	1	0.266259383966535	-0.925186828716881	0.0341814144764723	-0.95	-0.00936824319335328	0
231933.001534	8183533.638773	1	682	1	1	0	1	0	4	0.543316311622164	0	-0.277481432359591	-1.08705193043204	0.0124378457895496	0.01	-1.10948977622159	0
231933.164528	8183379.78233	0	687	0	0	0	0	0	28	0.309847954641286	NA	-2.31326112390671	-2.27180174700694	0.0138204443466935	0	-2.28562219135364	0
231933.743404	8183880.676238	1	506	1	0	0	1	1	48	0.801607417714555	0	-2.37121513773439	-1.23333482788329	0.0328835689746344	-0.74	-0.526218396857928	0
231934.157481	8183316.58508	1	688	0	0	1	0	1	27	0.903833664632634	0	-2.90435566667529	-2.44067262761921	0.0582215854312943	-0.07	-2.4288942130505	0
231934.7178	8183437.23382	1	687	0	1	0	1	1	4	0.543316311622164	0	-6.18571395495518	-5.57444055601632	0.199198800452418	-0.95	-4.82363935646874	0
231934.998262	8183370.489652	1	687	0	1	0	1	0	28	0.309847954641286	0	-2.04119342869921	-3.48764562843446	-0.0862442281387117	-0.67	-2.73140140029575	0
231935.695918	8183042.667146	1	737	1	0	1	1	0	28	0.309847954641286	1	1.12381331871379	1.58388955565778	0.0497954214388443	-0.25	1.78409413421893	0
231935.765023	8183141.551763	0	739	0	0	0	0	0	45	0.636991532676493	NA	-3.40155655786904	-1.93563114529927	-0.0604726098986313	0	-1.87515853540064	0
231936.162706	8183111.456615	0	738	0	0	0	0	0	38	0.741206760902317	NA	-1.53778621091523	-2.34783766645522	-0.039956428172072	0	-2.30788123828314	0
231936.858259	8183087.240439	0	738	0	0	0	0	0	34	0.627363736905224	NA	0.730501965465686	0.800109821302934	-0.0668133624315991	0	0.866923183734533	0
231937.038937	8183431.795194	1	687	1	1	0	1	1	28	0.309847954641286	0	-2.1555829930199	-2.93651919127695	0.064425898042694	-0.27	-2.73094508931965	0
231937.143625	8183910.756918	1	506	0	0	0	1	0	35	0.660445509316226	1	1.29497239355793	1.00586643249666	0.180483143461239	-1.14	1.96538328903542	0
231937.381715	8183180.824004	0	739	0	0	0	0	0	45	0.636991532676493	NA	-1.10654574029908	-0.429702636066014	-0.0275017955908348	0	-0.402200840475179	0
231938.334777	8183362.27457	1	687	1	0	1	1	0	46	0.304263951900492	0	-3.40428630601446	-4.2643905386955	-0.260374114669342	-0.25	-3.75401642402615	0
231938.51288	8183502.442016	1	682	0	1	0	1	0	46	0.304263951900492	0	-3.07361199730335	-3.08613914656626	0.0878925729294971	-0.67	-2.50403171949576	0
231939.070438	8183555.648648	0	681	0	0	0	0	0	27	0.903833664632634	NA	-0.139337715105958	-0.514899697826063	0.0396479492278762	0	-0.554547647053939	0
231939.269197	8183306.473059	1	688	1	1	1	1	1	4	0.543316311622164	0	-6.91186543498532	-4.44415733485915	-0.119654618178396	-0.0600000000000001	-4.26450271668076	0
231939.515432	8183038.626512	0	737	0	0	0	0	0	45	0.636991532676493	NA	2.35133671799578	1.88539377474014	0.128004723367999	0	1.75738905137214	0
231939.78426	8183528.02457	1	682	1	0	0	1	0	4	0.543316311622164	0	-3.49869001113113	-4.18066722000143	-0.151947972834123	-0.46	-3.56871924716731	0
231940.094175	8183171.6416	0	739	0	0	0	0	0	18	0.431814007250742	NA	-4.98820626810355	-2.96102762532943	-0.151883853748243	0	-2.80914377158118	0
231941.249572	8183426.144678	1	687	0	0	0	1	1	46	0.304263951900492	0	-5.40712834760769	-5.16243137216165	0.0944690695170193	-1.42	-3.83690044167867	0
231941.300529	8183060.410602	1	737	0	1	0	1	0	45	0.636991532676493	0	-1.28777686999632	-2.26306082705283	-0.0299798596947118	-0.67	-1.56308096735811	0
231941.671455	8183578.357749	1	681	0	0	0	0	0	46	0.304263951900492	0	-1.08317021599888	-1.70406814090856	0.0851067058823302	0	-1.78917484679089	0
231942.657648	8183298.513128	1	688	0	1	0	1	1	28	0.309847954641286	0	-4.3973575345783	-4.83722743754187	0.0173429731623934	-0.95	-3.90457041070426	0
231942.839355	8183032.487721	1	737	0	1	1	1	0	20	0.875329255579957	1	2.83749317882354	2.00881455396894	-0.0245050549595659	-0.46	2.49331960892851	0
231942.96358	8183877.008839	1	506	1	1	1	1	0	45	0.636991532676493	0	-1.88373317640068	-2.83269651092533	0.0980567564757135	0.22	-3.15075326740104	0
231943.397777	8183420.306728	0	687	0	0	0	0	0	27	0.903833664632634	NA	-4.85792709775116	-4.89025773478566	-0.113441436665309	0	-4.77681629812035	0
231943.541468	8183162.996286	0	739	0	0	0	0	0	34	0.627363736905224	NA	0.217915384468561	-0.508537066955905	0.042113617118099	0	-0.550650684074004	0
231944.295569	8183144.402662	1	739	0	1	0	1	0	18	0.431814007250742	1	0.0766232194944751	-1.5288769204325	0.149529159543456	-0.67	-1.00840607997596	0
231944.391219	8183089.84619	0	738	0	0	0	0	0	18	0.431814007250742	NA	-0.0636145630375514	0.872505009604116	0.091557222145399	0	0.780947787458717	0
231944.484919	8183508.926344	1	682	0	1	0	1	1	29	0.921133918644973	0	-4.13523217187814	-1.69841089128894	-0.0892468338172093	-0.95	-0.659164057471729	0
231944.888268	8183353.986481	1	687	0	1	0	1	0	4	0.543316311622164	0	-4.05554272854722	-4.88466095971069	-0.0504995828450867	-0.67	-4.1641613768656	0
231945.070979	8183523.52434	1	682	1	1	1	1	1	28	0.309847954641286	0	-2.68985972275458	-2.68803154263461	-0.00623409559306593	-0.0600000000000001	-2.62179744704154	0
231945.234095	8183115.882391	1	738	0	0	0	1	0	36	0.686089343077811	0	-2.30059298939963	-2.50592226914449	0.0122331417313695	-1.14	-1.37815541087586	0
231946.310087	8183912.21152	0	506	0	0	0	0	0	48	0.801607417714555	NA	3.34224655509209	1.52522100028414	0.0952508486613007	0	1.42997015162284	0
231947.137299	8183411.86564	0	687	0	0	0	0	0	6	0.560102199293743	NA	-1.91670365822607	-2.33258831320552	0.0827709130398115	0	-2.41535922624533	0
231947.286257	8183549.601413	1	681	0	1	0	1	0	29	0.921133918644973	0	-3.05248516217088	-1.92022145899678	0.0311672368802513	-0.67	-1.28138869587703	0
231947.3046	8183343.253909	0	687	0	0	0	0	0	4	0.543316311622164	NA	-1.31517510598518	-0.943391724923545	0.0629261600309542	0	-1.0063178849545	0
231947.341493	8183154.162993	1	739	0	0	0	1	1	34	0.627363736905224	0	-2.88213060599859	-2.41329030776193	-0.0568581206464962	-1.42	-0.936432187115432	0
231948.168717	8183063.560036	1	737	0	1	0	1	0	45	0.636991532676493	1	0.104966741642732	0.295159423809014	0.107116641607351	-0.67	0.858042782201663	0
231948.229347	8183577.10193	1	681	0	1	0	1	1	27	0.903833664632634	0	-2.48296782933903	-0.269181335550122	-0.158145549878902	-0.95	0.83896421432878	0
231948.35317	8183013.265414	1	736	0	0	0	1	1	35	0.660445509316226	0	-4.43043782939686	-4.20186049710503	0.0519982942081321	-1.42	-2.83385879131316	0
231950.467829	8183334.368248	1	687	0	1	0	1	1	6	0.560102199293743	0	-3.18984192501153	-3.10149435340562	0.102650461404407	-0.95	-2.25414481481003	0
231950.545286	8183402.088835	1	687	1	0	0	1	0	4	0.543316311622164	0	-4.20688426220431	-3.84290592716224	0.00794135584738971	-0.46	-3.39084728300963	0
231951.332965	8183518.887157	0	682	0	0	0	0	0	29	0.921133918644973	NA	-3.79636731036254	-2.51683898699428	-0.186021824219297	0	-2.33081716277498	0
231951.484686	8183877.07546	1	506	0	0	0	1	0	28	0.309847954641286	0	-2.82707690302472	-2.96254511747528	-0.0675496180354447	-1.14	-1.75499549943983	0
231952.700269	8183573.94922	0	681	0	0	0	0	0	6	0.560102199293743	NA	0.307055294177217	0.375608465315637	-0.150455664132517	0	0.526064129448154	0
231952.997656	8183145.923783	0	739	0	0	0	0	0	28	0.309847954641286	NA	-0.024200003401834	-0.763908803934308	0.00314579411756819	0	-0.767054598051877	0
231953.14287	8183003.38677	0	736	0	0	0	0	0	34	0.627363736905224	NA	-1.44855723407102	-2.58864550662086	-0.138497950370652	0	-2.45014755625021	0
231953.515431	8183546.059877	1	681	0	1	0	1	1	38	0.741206760902317	0	-0.378062327533214	-0.773022670285737	0.0369643451635852	-0.95	0.140012984550677	0
231953.848872	8183042.824232	1	737	0	1	1	1	1	34	0.627363736905224	0	-0.691420707622275	-1.12665970737969	0.0948586376086229	-0.74	-0.481518344988313	0
231954.07349	8183121.472745	1	738	0	1	0	1	1	38	0.741206760902317	0	-1.51630417721353	-2.29299505604653	0.00571877152025178	-0.95	-1.34871382756678	0
231955.329362	8182995.477635	0	736	0	0	0	0	0	45	0.636991532676493	NA	0.46255872953978	0.26312681788039	-0.171911332938607	0	0.435038150818997	0
231955.392873	8183392.372156	0	687	0	0	0	0	0	29	0.921133918644973	NA	-1.6470481354492	-1.71103617199398	-0.147382905551425	0	-1.56365326644255	0
231955.570705	8183096.001291	0	738	0	0	0	0	0	45	0.636991532676493	NA	-0.366855131720143	-0.875470820058721	-0.00993026498301054	0	-0.86554055507571	0
231956.056168	8183328.444937	1	687	0	0	0	1	1	4	0.543316311622164	0	-1.42396897910029	-1.40816380183069	0.00522201510967693	-1.42	0.00661418305963468	0
231956.057897	8183570.039837	1	681	0	1	0	1	1	46	0.304263951900492	0	-1.17044113520697	-1.15451478024083	-0.00825785848265919	-0.95	-0.196256921758171	0
231956.142455	8183912.391367	1	506	0	0	0	1	0	4	0.543316311622164	0	1.76417880049797	0.882313043207535	-0.00261682874242981	-1.14	2.02492987194996	0
231956.183521	8183316.765787	1	687	0	0	0	1	1	14	0.321415993881006	1	1.00203954240057	-2.09303181034996	0.0242496580163693	-1.42	-0.697281468366332	0
231956.422893	8183066.241434	0	737	0	0	0	0	0	34	0.627363736905224	NA	3.6135693685665	1.81490463620315	0.0681297973762426	0	1.7467748388269	0
231958.049725	8183875.349694	1	506	0	0	0	1	0	45	0.636991532676493	0	-1.48930670453442	-0.777579258486226	0.117864822295448	-1.14	0.244555919218325	0
231958.823118	8183307.263769	0	687	0	0	0	0	0	29	0.921133918644973	NA	-0.971972192400194	-0.961301400796217	-0.127762398360719	0	-0.833539002435498	0
231959.253994	8182986.696341	1	736	0	0	1	1	1	28	0.309847954641286	0	-0.955303458291264	-0.000282284423570839	-0.0846654201537975	-1.21	1.29438313573023	0
231960.448776	8183568.239171	1	681	0	1	0	1	1	28	0.309847954641286	0	-1.72075815240651	-1.18110185261324	0.0691139768910121	-0.95	-0.300215829504256	0
231961.489082	8183382.589984	0	687	0	0	0	0	0	4	0.543316311622164	NA	-0.927788732248828	-2.26187383112258	-0.0752357017884788	0	-2.1866381293341	0
231961.981115	8183124.085217	0	738	0	0	0	0	0	38	0.741206760902317	NA	1.05154501130402	1.38814486862977	-0.00447393103444372	0	1.39261879966422	0
231962.136021	8183540.591137	1	681	0	1	1	1	1	35	0.660445509316226	0	-0.621828651415481	-0.283504802372152	-0.0899101055527532	-0.74	0.546405303180601	0
231963.43054	8183566.51846	0	681	0	0	0	0	0	6	0.560102199293743	NA	-0.58772993157193	0.348099909452014	-0.0198731297617754	0	0.36797303921379	0
231965.019857	8183097.854154	0	738	0	0	0	0	0	28	0.309847954641286	NA	2.60741386618707	1.44266237213075	0.221950122262968	0	1.22071224986778	0
231965.050448	8183071.705717	0	737	0	0	0	0	0	34	0.627363736905224	NA	0.830743959095677	-0.11394210666139	0.0294642288213415	0	-0.143406335482731	0
231966.157196	8183311.356577	0	687	0	0	0	0	0	6	0.560102199293743	NA	1.33538467635923	0.240743527534973	0.0272922792061768	0	0.213451248328796	0
231966.429227	8183044.770809	0	737	0	0	0	0	0	18	0.431814007250742	NA	-0.870292947867568	-1.80461889067808	0.0194387771580194	0	-1.8240576678361	0
231966.647274	8183015.525459	1	736	0	1	0	1	1	18	0.431814007250742	0	-3.46344474985396	-2.42647340374633	-0.151880827734504	-0.95	-1.32459257601182	0
231966.866195	8183564.165384	0	681	0	0	0	0	0	29	0.921133918644973	NA	-2.06214553487771	-0.638891879022537	0.00716180054063109	0	-0.646053679563168	0
231967.878909	8183367.685055	0	687	0	0	0	0	0	28	0.309847954641286	NA	-2.35298801486942	-0.847807427600032	0.080507541743547	0	-0.928314969343579	0
231968.469281	8182967.674796	1	735	1	1	1	1	0	36	0.686089343077811	1	0.580888424422228	0.0486449927301365	0.00731545914503044	0.22	-0.178670466414894	0
231969.880618	8182958.547348	0	735	0	0	0	0	0	38	0.741206760902317	NA	-1.94156702421856	-1.4521029422848	-0.0719781978328602	0	-1.38012474445194	0
231970.230272	8183562.758714	0	681	0	0	0	0	0	4	0.543316311622164	NA	0.671193736534908	0.180226336802171	-0.0972230263403625	0	0.277449363142534	0
231970.381635	8183314.131068	1	687	0	0	0	1	1	44	0.576459879430835	0	-2.63422763739301	-2.15335774258379	-0.00130425581029771	-1.42	-0.732053486773494	0
231970.763836	8183110.489823	1	738	0	0	0	1	1	38	0.741206760902317	0	-1.10413178550772	-0.269077356373936	-0.0788229699111311	-1.42	1.22974561353719	0
231971.092481	8183880.346187	1	506	0	1	0	1	1	48	0.801607417714555	0	-1.72373055245759	-2.08565878829466	-0.0433411433297095	-0.95	-1.09231764496495	0
231971.348379	8183914.07717	1	506	0	0	0	1	0	35	0.660445509316226	0	-0.263270635377208	0.153903655590129	0.0129947920424166	-1.14	1.28090886354771	0
231971.515633	8183904.559342	1	506	0	1	1	1	0	45	0.636991532676493	0	2.03693678543432	-0.697591154284636	-0.0756932685394823	-0.46	-0.161897885745154	0
231972.17195	8182991.174824	1	736	0	1	0	1	0	36	0.686089343077811	0	-0.328982157743643	-1.28984929003107	0.0692545433864117	-0.67	-0.689103833417486	0
231973.09299	8183894.51461	1	506	0	1	0	1	0	49	0.636537217230212	0	-1.27224894676333	-0.53522597299838	0.00874307899630232	-0.67	0.126030948005317	0
231974.011716	8183098.162191	0	738	0	0	0	0	0	18	0.431814007250742	NA	-0.179588840669065	0.767657152154342	-0.0319589133081033	0	0.799616065462445	0
231976.210252	8183526.478668	0	683	0	0	0	0	0	28	0.309847954641286	NA	-0.339660080516345	-1.02736745964414	-0.0763116960632834	0	-0.951055763580858	0
231976.599249	8183047.363944	0	737	0	0	0	0	0	18	0.431814007250742	NA	0.55726743209555	0.414302054773249	-0.0859882152861582	0	0.500290270059407	0
231976.774183	8183020.69736	1	736	0	1	0	1	1	18	0.431814007250742	0	-2.40588997920201	-3.20691652824756	-0.0553062629732499	-0.95	-2.20161026527431	0
231977.238065	8182950.784614	1	735	1	1	0	1	1	28	0.309847954641286	0	-1.00512706540696	-1.94552356282659	-0.199639676807768	-0.27	-1.47588388601882	0
231977.37731	8183319.526848	1	687	0	1	0	1	1	14	0.321415993881006	0	-1.92311385036961	-2.71688787923565	-0.00711581130201569	-0.95	-1.75977206793363	0
231977.377769	8183560.691397	1	681	0	1	1	1	1	29	0.921133918644973	1	0.139538002408333	0.819255794331553	0.135726472658581	-0.74	1.42352932167297	0
231977.682591	8182938.568309	0	735	0	0	0	0	0	28	0.309847954641286	NA	-0.465514733745694	-1.65454593494463	0.0170502537454562	0	-1.67159618869009	0
231978.015981	8182994.293701	1	736	0	0	1	1	0	45	0.636991532676493	0	-2.25489739695427	-1.73864994797449	0.0906034908210554	-0.93	-0.899253438795547	0
231978.195244	8183347.470562	1	687	0	0	0	1	1	4	0.543316311622164	0	-2.3268385611236	-3.15715794541922	-0.0333333569963903	-1.42	-1.70382458842283	0
231978.625572	8182971.7022	1	735	0	1	0	1	1	28	0.309847954641286	0	-2.81791265675515	-3.77967724079894	0.100026865353096	-0.95	-2.92970410615204	0
231979.884245	8183079.341291	0	737	0	0	0	0	0	18	0.431814007250742	NA	-3.35574865054569	-3.00328492579881	0.00493867064836109	0	-3.00822359644717	0
231980.931595	8183339.370145	1	687	0	0	0	1	1	29	0.921133918644973	0	-2.85043284372435	-4.46981466103885	0.0106917554986382	-1.42	-3.06050641653749	0
231983.098681	8183321.760321	1	687	0	1	0	1	0	6	0.560102199293743	0	-1.78501479449005	-0.949452348061124	-0.0107115253513912	-0.67	-0.268740822709733	0
231983.198425	8183069.019021	0	737	0	0	0	0	0	18	0.431814007250742	NA	-1.25486476261096	-0.789669041786381	-0.0232652616994282	0	-0.766403780086953	0
231985.329438	8183301.015516	0	689	0	0	0	0	0	46	0.304263951900492	NA	-1.1457691958185	-1.05967877867742	-0.0417937291577055	0	-1.01788504951972	0
231985.817125	8182972.780075	1	735	0	0	0	1	1	38	0.741206760902317	0	-4.91028997745094	-5.13543945093947	-0.0930596267679748	-1.42	-3.6223798241715	0
231986.806343	8182921.031026	1	734	0	1	0	1	1	38	0.741206760902317	0	-2.54209008755909	-2.62052921343873	0.112456257026133	-0.95	-1.78298547046486	0
231987.030896	8183025.630643	1	736	0	1	0	1	0	34	0.627363736905224	0	-1.43416707784348	-2.22674417679147	-0.15388219090343	-0.67	-1.40286198588804	0
231987.45461	8183322.64835	1	687	0	1	0	1	1	4	0.543316311622164	0	-0.87852840089282	-1.89828125382301	0.0235987572091664	-0.95	-0.971880011032181	0
231987.941115	8183523.152282	1	683	1	1	0	1	1	4	0.543316311622164	0	-1.25982974478104	-1.13352309587218	-0.0638275854440982	-0.27	-0.799695510428083	0
231988.262124	8182997.45505	1	736	0	0	0	1	1	28	0.309847954641286	0	-0.200731623286261	-1.10227337467344	-0.115666216782409	-1.42	0.433392842108969	0
231988.335594	8182912.379325	1	734	1	0	0	1	1	28	0.309847954641286	0	-3.79528046665731	-4.31315299905446	-0.0608717717445436	-0.74	-3.51228122730991	0
231989.511141	8183060.514769	0	737	0	0	0	0	0	34	0.627363736905224	NA	-1.3772443297301	-1.67292779214625	0.185843068235207	0	-1.85877086038145	0
231989.776696	8183600.595826	0	526	0	0	0	0	0	3	0.680393623974961	NA	-0.667208788115815	-0.943977687943374	-0.0604174560558179	0	-0.883560231887556	0
231991.716193	8183549.68174	0	683	0	0	0	0	0	28	0.309847954641286	NA	1.26004150936026	1.60504040132736	-0.0535168697241523	0	1.65855727105152	0
231994.571842	8182948.474648	0	735	0	0	0	0	0	34	0.627363736905224	NA	1.50138556141539	0.479946685271953	-0.157315349460881	0	0.637262034732834	0
231994.621902	8182903.241377	1	734	0	0	0	1	1	28	0.309847954641286	0	-2.36356426975378	-2.71354813718556	-0.0707824243610793	-1.42	-1.22276571282448	0
231994.932591	8183513.399144	1	683	0	0	0	1	1	4	0.543316311622164	1	0.307406863542317	0.497041576701994	0.0158058328454136	-1.42	1.90123574385658	0
231995.371852	8183358.482736	1	690	0	0	1	1	0	6	0.560102199293743	0	-2.0337631596622	-2.08905897420377	-0.11618516850392	-0.93	-1.04287380569985	0
231995.879298	8183030.013083	1	736	0	1	0	1	0	18	0.431814007250742	0	-4.65584910069452	-3.43749046290108	-0.0541692598023148	-0.67	-2.71332120309876	0
231995.944025	8182976.243184	1	735	1	1	0	1	0	38	0.741206760902317	0	-2.78748139549697	-2.57395009701684	0.0572726173942905	0.01	-2.64122271441113	0
231996.0788	8183053.647002	0	737	0	0	0	0	0	45	0.636991532676493	NA	-1.93215699257691	-3.0368173436961	-0.108112984874803	0	-2.9287043588213	0
231997.135728	8183301.954542	1	689	0	0	0	1	1	46	0.304263951900492	0	-2.19308007974793	-1.68204777002986	0.0130516794392672	-1.42	-0.275099449469132	0
231998.565503	8183004.518769	1	736	1	0	0	1	1	38	0.741206760902317	0	-3.7256259378338	-4.39393789076599	-0.111608868564924	-0.74	-3.54232902220107	0
231998.663122	8183900.371261	1	507	0	1	0	1	1	28	0.309847954641286	0	-0.751610443263874	-1.01333477988824	0.036770465840412	-0.95	-0.100105245728656	0
231998.768831	8183880.1744	1	507	0	1	0	1	1	48	0.801607417714555	0	-4.55986873274903	-2.48031378471943	-0.0704460266388482	-0.95	-1.45986775808058	0
231998.822626	8183917.105102	1	507	0	1	0	1	0	45	0.636991532676493	1	0.0148691273895181	-0.268432715993523	-0.0732482096987334	-0.67	0.47481549370521	0
231998.834228	8183873.843105	1	507	0	1	1	1	1	28	0.309847954641286	0	-2.4195128355927	-1.66525584291983	-0.0323173217573838	-0.74	-0.89293852116245	0
231999.037126	8182894.271256	0	734	0	0	0	0	0	34	0.627363736905224	NA	-2.86598638899609	-2.99075970321318	0.00563085707182567	0	-2.99639056028501	0
231999.051601	8183907.302545	1	507	0	1	1	1	1	28	0.309847954641286	0	-1.23751223563899	-1.88776028155229	0.0176153752898143	-0.74	-1.1653756568421	0
231999.210175	8183893.598021	1	507	0	1	0	1	1	28	0.309847954641286	0	-2.17374206442641	-2.17809192181161	-0.017491144231674	-0.95	-1.21060077757994	0
231999.472466	8183886.858826	1	507	0	1	0	1	1	48	0.801607417714555	0	-1.53384017152586	-2.455275890016	0.120122132927169	-0.95	-1.62539802294317	0
231999.522495	8183343.034697	1	690	0	1	0	1	1	29	0.921133918644973	1	0.942895463632441	-0.0193311887385352	-0.057460890495435	-0.95	0.9881297017569	0
232001.00925	8182876.723463	0	732	0	0	0	0	0	34	0.627363736905224	NA	-3.58408486401045	-3.92776769765381	0.0542667330234487	0	-3.98203443067726	0
232001.754545	8182925.509416	0	734	0	0	0	0	0	18	0.431814007250742	NA	-3.27243469498869	-2.14320529518822	0.0847174676257413	0	-2.22792276281396	0
232002.996867	8183301.701429	1	689	1	1	0	1	0	6	0.560102199293743	1	3.0986526691699	1.17826396282636	-0.0815146475481133	0.01	1.24977861037447	0
232003.695033	8183330.975904	0	690	0	0	0	0	0	6	0.560102199293743	NA	-1.26600276265169	-0.648432293748366	-0.0200809237822447	0	-0.628351369966121	0
232003.879524	8183542.819941	0	683	0	0	0	0	0	4	0.543316311622164	NA	4.30300766286761	4.37322575321639	0.0906493656667258	0	4.28257638754966	0
232004.345973	8183359.096467	0	690	0	0	0	0	0	4	0.543316311622164	NA	-0.389901286824904	-1.42751540661518	-0.0515663429627439	0	-1.37594906365243	0
232004.407097	8183468.714241	1	685	1	1	0	1	0	46	0.304263951900492	0	-3.1622999865477	-4.27674321526978	-0.151832279659553	0.01	-4.13491093561023	0
232005.018293	8183036.294441	0	736	0	0	0	0	0	28	0.309847954641286	NA	-3.2039277057308	-3.66285637560279	0.168896376324941	0	-3.83175275192774	0
232005.877907	8182865.532066	1	732	0	0	1	1	1	45	0.636991532676493	0	-7.47274243420411	-7.2719288721071	-0.0374528046939822	-1.21	-6.02447606741312	0
232006.490297	8183009.253287	0	736	0	0	0	0	0	45	0.636991532676493	NA	-1.57928963582342	-2.87895352779099	0.0187850970057006	0	-2.89773862479669	0
232006.727833	8183587.213369	0	526	0	0	0	0	0	3	0.680393623974961	NA	6.93330593299379	7.09737002550335	0.0961922517189968	0	7.00117777378435	0
232007.114449	8182982.451908	0	735	0	0	0	0	0	45	0.636991532676493	NA	-2.18492572184603	-2.13519904440884	0.0829964590837368	0	-2.21819550349258	0
232007.565342	8182956.446273	1	735	0	1	1	1	0	34	0.627363736905224	0	-3.1120914817647	-2.70930732391461	-0.0510048269626266	-0.46	-2.19830249695199	0
232007.629927	8183301.403029	1	689	0	1	0	1	1	29	0.921133918644973	0	-2.02473024600393	-0.39933423764083	0.0338792899699671	-0.95	0.516786472389203	0
232007.632599	8182928.968533	1	734	0	1	1	1	1	28	0.309847954641286	0	-2.85151089886748	-3.90736627239977	0.0080891231627734	-0.74	-3.17545539556254	0
232007.708748	8183028.155441	0	736	0	0	0	0	0	45	0.636991532676493	NA	-0.0225071736514411	-2.32198207834357	-0.121933674517748	0	-2.20004840382582	0
232007.975598	8183873.584745	1	507	0	1	1	1	1	28	0.309847954641286	0	-2.69428199522436	-1.53394467232386	0.0394602295493581	-0.74	-0.833404901873223	0
232009.154407	8182857.983587	0	732	0	0	0	0	0	18	0.431814007250742	NA	-1.20202830013725	-1.38799562036035	0.0469084608541631	0	-1.43490408121451	0
232010.851897	8183535.883999	0	683	0	0	0	0	0	6	0.560102199293743	NA	0.904785262275541	1.12341622073521	-0.123108402179068	0	1.24652462291428	0
232010.961195	8183501.371883	0	683	0	0	0	0	0	28	0.309847954641286	NA	-1.01397264421551	-0.733631385286577	-0.0571966362498499	0	-0.676434749036728	0
232011.280605	8182902.736038	0	734	0	0	0	0	0	45	0.636991532676493	NA	1.32275932593419	-0.488414185311322	-0.0867105073335755	0	-0.401703677977747	0
232011.335225	8183024.227883	0	736	0	0	0	0	0	38	0.741206760902317	NA	-2.28131363067193	-1.56900845591269	0.00624575278610521	0	-1.5752542086988	0
232011.618775	8183602.117271	0	526	0	0	0	0	0	34	0.627363736905224	NA	0.817072384519368	3.10039199014826	0.0412367751383691	0	3.05915521500989	0
232011.627019	8183914.775523	1	507	0	1	1	1	0	35	0.660445509316226	0	-1.01179019027439	-2.0977732623748	-0.0633857971622866	-0.46	-1.57438746521251	0
232011.947935	8183335.762138	0	690	0	0	0	0	0	27	0.903833664632634	NA	-0.893777280778987	-0.100625862411221	0.0929730050314567	0	-0.193598867442678	0
232012.334768	8182880.974511	1	732	0	0	0	1	1	28	0.309847954641286	0	-1.90763894502135	-3.60150356798406	0.0795445451802625	-1.42	-2.26104811316432	0
232012.370019	8183300.511729	0	689	0	0	0	0	0	27	0.903833664632634	NA	1.06184980295268	3.25787304918706	0.146078095991593	0	3.11179495319547	0
232013.164807	8182849.522407	0	732	0	0	0	0	0	28	0.309847954641286	NA	-2.42907165752329	-0.926212748406775	0.074663909561548	0	-1.00087665796832	0
232013.462569	8183018.302482	0	736	0	0	0	0	0	28	0.309847954641286	NA	-2.54417719349005	-2.64677131459569	0.0165350107387698	0	-2.66330632533446	0
232013.544414	8183360.164336	1	690	0	0	0	1	0	6	0.560102199293743	0	-2.92236238990108	-1.42369840275289	-0.0601041933609597	-1.14	-0.223594209391932	0
232013.920155	8183507.219749	0	683	0	0	0	0	0	4	0.543316311622164	NA	-0.245457911270019	-1.2564772910641	-0.0784617192728465	0	-1.17801557179125	0
232014.078162	8183438.434532	0	685	0	0	0	0	0	28	0.309847954641286	NA	1.32597120761337	0.728260653958253	-0.0169669922609956	0	0.745227646219248	0
232014.145459	8183873.998042	1	507	0	0	0	1	1	28	0.309847954641286	0	-4.03448037908409	-3.11747437332232	0.116924139463818	-1.42	-1.81439851278614	0
232015.747968	8182871.286135	0	732	0	0	0	0	0	36	0.686089343077811	NA	-2.93608775971123	-2.10409203550224	-0.0636035723790093	0	-2.04048846312323	0
232015.756377	8183511.79661	1	683	0	1	1	1	1	28	0.309847954641286	0	-5.02677716879966	-2.3395512784821	-0.0519259632932382	-0.74	-1.54762531518886	0
232016.222064	8183010.424808	1	736	0	1	0	1	0	36	0.686089343077811	0	-2.65150828987182	-1.80288994515472	-0.0349159043190993	-0.67	-1.09797404083562	0
232016.797455	8183574.947798	0	526	0	0	0	0	0	21	0.772183772256182	NA	3.38896976423144	3.95808964353765	-0.0632658269340322	0	4.02135547047168	0
232017.423581	8182837.399789	0	732	0	0	0	0	0	18	0.431814007250742	NA	-0.554621104629779	-1.76867777890795	0.122047544742546	0	-1.8907253236505	0
232017.521573	8183333.079578	0	690	0	0	0	0	0	28	0.309847954641286	NA	-0.0779921311156294	0.0803347035023038	-0.0425571545202815	0	0.122891858022585	0
232017.858453	8183940.5653	1	500	0	1	0	0	0	35	0.660445509316226	0	-3.02871292978187	-3.4156779030314	0.158767568013498	0.47	-4.0444454710449	0
232018.088122	8182986.64698	0	735	0	0	0	0	0	18	0.431814007250742	NA	-1.07614324093802	-2.14713230850378	0.0134893755815623	0	-2.16062168408534	0
232018.418276	8182958.932522	0	735	0	0	0	0	0	18	0.431814007250742	NA	-2.40488207971298	-3.37359732914871	0.0581034889593182	0	-3.43170081810803	0
232018.814039	8182861.672339	0	732	0	0	0	0	0	45	0.636991532676493	NA	-2.25139243073876	-1.1648309800084	-0.00900865570969607	0	-1.1558223242987	0
232019.760427	8182930.715019	0	734	0	0	0	0	0	18	0.431814007250742	NA	-0.801927076137372	-1.97118155369716	-0.0680696192463673	0	-1.90311193445079	0
232019.801873	8183300.406081	0	689	0	0	0	0	0	28	0.309847954641286	NA	3.7607454928404	3.0696347495276	0.0422298374007584	0	3.02740491212685	0
232019.839628	8183874.639185	1	507	1	0	1	1	0	45	0.636991532676493	1	0.18322994300037	-2.06137396504902	0.0588627475112955	-0.25	-1.87023671256031	0
232020.79707	8183519.399314	1	683	0	0	0	1	1	28	0.309847954641286	0	-3.03176270754793	-2.22511287730817	-0.0334471031462963	-1.42	-0.771665774161878	0
232020.877361	8182907.200667	0	734	0	0	0	0	0	28	0.309847954641286	NA	-2.43143620441233	-3.02422240949272	0.0517702546096724	0	-3.07599266410239	0
232021.840123	8183916.042978	0	507	0	0	0	0	0	35	0.660445509316226	NA	-2.32486951201109	-1.48004401471595	0.0694864618019183	0	-1.54953047651787	0
232022.838189	8182832.307253	1	732	0	1	0	1	0	18	0.431814007250742	0	-4.24472954968359	-3.88608275258261	0.0264665962300547	-0.67	-3.24254934881266	0
232022.858803	8182852.154975	1	732	0	0	0	1	1	38	0.741206760902317	0	-3.64630452574868	-3.92581056783536	0.0285560718903062	-1.42	-2.53436663972567	0
232023.936574	8183360.138271	1	690	0	1	0	1	0	6	0.560102199293743	0	-2.39729280354062	-1.67573690035164	0.133116517745704	-0.67	-1.13885341809735	0
232024.118011	8182934.401903	0	734	0	0	0	0	0	45	0.636991532676493	NA	-2.60290999979219	-1.34288398689108	-0.0711704554636339	0	-1.27171353142745	0
232024.456383	8183528.50198	0	683	0	0	0	0	0	29	0.921133918644973	NA	-0.733248916776184	1.37086435255796	-0.126773121212547	0	1.49763747377051	0
232025.201226	8182825.893994	1	732	1	0	0	1	1	28	0.309847954641286	0	-2.75277459238891	-3.25162431384741	-0.0317182144825193	-0.74	-2.47990609936489	0
232025.279657	8182992.947042	0	735	0	0	0	0	0	28	0.309847954641286	NA	-2.45812230339416	-2.85453486140116	0.061509639377505	0	-2.91604450077866	0
232026.538346	8183570.309	0	526	0	0	0	0	0	38	0.741206760902317	NA	3.44111257053221	3.03493074122422	0.0826068154360335	0	2.95232392578819	0
232027.541974	8182962.819164	1	735	0	1	0	1	1	18	0.431814007250742	0	-3.38713502236622	-4.10826758317187	0.0273414306301954	-0.95	-3.18560901380206	0
232027.648872	8183331.632888	1	690	0	1	0	1	0	6	0.560102199293743	0	-2.20121098608311	-1.49768516229901	-0.0691306712682163	-0.67	-0.758554491030796	0
232027.986093	8182818.644174	1	732	0	0	1	1	1	38	0.741206760902317	0	-2.19689600876002	-1.47086838608611	0.0321386282117809	-1.21	-0.293007014297886	0
232028.340524	8183874.034573	1	507	0	1	0	1	0	49	0.636537217230212	0	-1.07538711768005	-0.612280911644746	-0.0249060821190387	-0.67	0.0826251704742924	0
232028.888171	8183489.264273	0	684	0	0	0	0	0	27	0.903833664632634	NA	-0.422354208133317	-0.523027871786209	-0.109616659415458	0	-0.413411212370751	0
232029.046085	8182983.629104	0	735	0	0	0	0	0	38	0.741206760902317	NA	-1.67485875335503	-2.67723359816169	0.0524690753904472	0	-2.72970267355214	0
232029.188579	8183603.145023	0	526	0	0	0	0	0	36	0.686089343077811	NA	4.31107727917357	3.6094442221699	0.00171769003304449	0	3.60772653213686	0
232030.213687	8182912.778281	0	734	0	0	0	0	0	38	0.741206760902317	NA	-2.89940256475243	-2.66723641010464	0.0630367292510623	0	-2.7302731393557	0
232030.642785	8183916.345863	1	507	0	1	0	1	0	49	0.636537217230212	0	-4.60617111645657	-3.40892572751678	-0.196579792783348	-0.67	-2.54234593473343	0
232031.138463	8183362.005903	1	690	0	1	0	1	0	6	0.560102199293743	0	-2.33663074637171	-2.4716190242291	-0.0600746963178002	-0.67	-1.7415443279113	0
232031.15754	8182937.461206	0	734	0	0	0	0	0	38	0.741206760902317	NA	-2.01606625726645	-2.16998596776506	-0.03677462720824	0	-2.13321134055682	0
232031.262926	8183300.166955	1	689	0	1	0	1	0	6	0.560102199293743	1	3.55137752042418	3.01953764410836	-0.0539799398587799	-0.67	3.74351758396714	0
232031.8413	8182974.896975	0	735	0	0	0	0	0	28	0.309847954641286	NA	-1.0965457579103	-2.92157475739577	0.108801827823704	0	-3.03037658521948	0
232033.000523	8183496.304842	0	684	0	0	0	0	0	28	0.309847954641286	NA	-1.68178594866673	-1.83288397005105	0.0824635545786003	0	-1.91534752462965	0
232033.635681	8182812.014669	1	732	1	0	1	1	0	45	0.636991532676493	0	-1.62522491600659	-2.33701319305717	0.0895805637712668	-0.25	-2.17659375682844	0
232034.488533	8183499.98809	0	684	0	0	0	0	0	28	0.309847954641286	NA	-2.82158912259571	-1.17459881454741	0.060843072228499	0	-1.23544188677591	0
232034.768404	8183429.665698	0	685	0	0	0	0	0	29	0.921133918644973	NA	-1.64806006093121	-0.339003603550781	0.04803289687454	0	-0.387036500425321	0
232035.062026	8182844.475891	0	732	0	0	0	0	0	45	0.636991532676493	NA	0.671680925294277	-1.77150927527512	-0.0199423571615937	0	-1.75156691811352	0
232035.510669	8183940.769899	1	500	0	1	1	0	0	39	0.518423777571013	0	-0.451515786196766	0.15669938433899	-0.067601464410658	0.68	-0.455699151250352	0
232035.693876	8183333.00159	1	690	0	0	1	1	0	39	0.518423777571013	1	0.910051488804559	-0.948586563439611	-0.050328452312985	-0.93	0.0317418888733743	0
232036.05189	8182965.248268	0	735	0	0	0	0	0	45	0.636991532676493	NA	-1.44843477913425	-1.81286300159762	0.0710978869340394	0	-1.88396088853166	0
232036.192211	8183564.395246	0	526	0	0	0	0	0	21	0.772183772256182	NA	0.711875809512542	-0.263896967061638	-0.0520132526062317	0	-0.211883714455406	0
232037.778502	8183362.38351	1	690	0	0	0	1	1	29	0.921133918644973	0	-1.82860014760748	-1.46061982245379	0.0506409916734007	-1.42	-0.0912608141271878	0
232039.248416	8183301.149727	1	689	0	1	0	1	0	6	0.560102199293743	1	1.48630961181713	2.41774563924577	0.0559133335560948	-0.67	3.03183230568968	0
232039.309998	8182940.666521	1	734	0	0	0	1	1	28	0.309847954641286	0	-4.64530481698723	-4.83765212926924	0.130902021384637	-1.42	-3.54855415065388	0
232039.612489	8183873.290375	1	507	1	1	1	1	0	45	0.636991532676493	1	0.26184218640848	-0.9862668357533	-0.13377069420934	0.22	-1.07249614154396	0
232039.739789	8182793.769343	0	731	0	0	0	0	0	45	0.636991532676493	NA	-1.52646458845911	-2.55081165205637	-0.0045322341797077	0	-2.54627941787666	0
232039.996071	8183506.090458	0	684	0	0	0	0	0	27	0.903833664632634	NA	-2.32223043016882	-3.25219313049481	0.0988044049687567	0	-3.35099753546357	0
232041.154803	8183915.351424	0	507	0	0	0	0	0	45	0.636991532676493	NA	-1.51354172944761	-1.37470860463746	0.0983703569963423	0	-1.4730789616338	0
232041.559908	8182847.069272	1	732	0	1	0	1	0	45	0.636991532676493	0	-1.71246657385023	-1.58559509517243	-0.090897650133553	-0.67	-0.824697445038873	0
232041.773549	8182787.787695	1	731	0	1	1	1	1	38	0.741206760902317	0	-1.08833195112972	-1.6500035566243	0.0800364871796809	-0.74	-0.990040043803977	0
232042.812837	8182782.265558	1	731	1	0	1	1	0	36	0.686089343077811	0	-3.04274407197551	-2.64770595761492	0.10026654115746	-0.25	-2.49797249877238	0
232043.498127	8183424.387734	0	685	0	0	0	0	0	6	0.560102199293743	NA	-1.12439827299122	-0.90920641676431	-0.0339357700387271	0	-0.875270646725583	0
232044.162717	8183481.838489	0	684	0	0	0	0	0	29	0.921133918644973	NA	-1.37557412801733	-1.54153681236664	-0.00853353040792123	0	-1.53300328195872	0
232045.458878	8183337.314256	1	690	1	1	0	1	1	28	0.309847954641286	1	0.252659951062023	1.2381179287296	0.0824496712707903	-0.27	1.42566825745881	0
232045.714867	8182776.04828	1	731	0	0	0	1	1	28	0.309847954641286	0	-4.34957317190692	-2.11935763166902	0.00590865047813655	-1.42	-0.705266282147158	0
232046.257225	8183515.768849	0	684	0	0	0	0	0	6	0.560102199293743	NA	-3.3054542706827	-1.97905934844008	-0.0666172541292142	0	-1.91244209431087	0
232046.710171	8183359.073478	1	690	0	1	1	1	0	46	0.304263951900492	1	0.485715682528684	-0.0478085761496203	-0.0335688520966726	-0.46	0.445760275947052	0
232046.958896	8182947.86015	0	734	0	0	0	0	0	38	0.741206760902317	NA	-6.61988625527853	-6.76285836768598	0.0577496468912554	0	-6.82060801457724	0
232047.074294	8182913.801104	1	734	0	0	1	1	0	45	0.636991532676493	0	-2.62473631334858	-2.80923031591069	-0.0275523526949763	-0.93	-1.85167796321571	0
232047.098008	8183873.139808	1	507	1	1	1	1	0	45	0.636991532676493	0	-1.31241031134786	-0.0798622765354944	0.0382429311820499	0.22	-0.338105207717544	0
232048.019879	8182848.644053	1	732	0	1	0	1	0	34	0.627363736905224	0	-1.15870712941314	-2.15747779330058	-0.0582487344937104	-0.67	-1.42922905880686	0
232048.12802	8182769.808178	1	731	0	0	0	1	1	28	0.309847954641286	0	-3.11413266264845	-3.14081776965037	-0.0815594718382452	-1.42	-1.63925829781213	0
232048.766819	8182820.329663	1	732	1	1	1	1	0	45	0.636991532676493	0	-3.56896910820775	-3.84724358980194	-0.0258035202626489	0.22	-4.04144006953929	0
232050.180544	8183300.596519	1	689	0	1	0	1	1	29	0.921133918644973	1	1.78480814210454	0.395979638998665	-0.0667841318211257	-0.95	1.41276377081979	0
232050.686	8182938.090258	1	734	0	0	0	1	0	34	0.627363736905224	0	-4.57442587990321	-4.51966100600916	-0.0556721157331841	-1.14	-3.32398889027598	0
232051.21536	8183420.043936	0	685	0	0	0	0	0	27	0.903833664632634	NA	-1.1849977893936	-2.52395213106816	0.0463300028809816	0	-2.57028213394914	0
232051.549923	8183911.452744	1	507	0	1	0	1	0	45	0.636991532676493	0	-0.462855509563854	0.125857876108633	0.0268028481963419	-0.67	0.769055027912291	0
232052.474172	8182850.657249	1	732	0	0	0	1	0	34	0.627363736905224	0	-4.14570106901869	-4.67144040111385	0.107695496706601	-1.14	-3.63913589782045	0
232052.496784	8183361.187231	1	690	0	0	0	1	0	6	0.560102199293743	0	-2.16068531942289	-1.4952777187717	0.0141344434374797	-1.14	-0.369412162209181	0
232053.466754	8183476.006385	0	684	0	0	0	0	0	6	0.560102199293743	NA	-2.77852271724703	-2.27756081921419	0.014274760344546	0	-2.29183557955874	0
232053.636132	8182765.522507	0	731	0	0	0	0	0	28	0.309847954641286	NA	0.237806367536598	-0.570175520218891	-0.0630248165920758	0	-0.507150703626815	0
232053.862202	8182928.705501	0	734	0	0	0	0	0	28	0.309847954641286	NA	-1.01939259024945	-1.4151855013618	0.149753705013832	0	-1.56493920637563	0
232055.045297	8183607.149069	0	526	0	0	0	0	0	46	0.304263951900492	NA	5.09595694922562	3.17144573804306	-0.0260195439713728	0	3.19746528201443	0
232055.205993	8183872.345467	1	507	0	1	0	1	1	35	0.660445509316226	0	-3.76222359215125	-3.74473997889715	-0.025737455061546	-0.95	-2.7690025238356	0
232055.529546	8183445.620023	1	685	0	0	0	1	1	29	0.921133918644973	0	-0.770420249965869	-1.1520615132276	-0.108128784580172	-1.42	0.376067271352577	0
232056.102813	8183336.292769	0	690	0	0	0	0	0	4	0.543316311622164	NA	1.46791401129383	1.7581243311411	0.122342410266233	0	1.63578192087486	0
232056.377148	8183559.558422	0	526	0	0	0	0	0	34	0.627363736905224	NA	-0.189301624890135	0.373334793244479	-0.0534763168073326	0	0.426811110051812	0
232057.144021	8183361.821968	1	690	0	1	0	1	0	6	0.560102199293743	0	1.1315367371479	0.727225475803438	-0.0434575815968032	-0.67	1.44068305740024	0
232057.268616	8182853.051644	0	732	0	0	0	0	0	28	0.309847954641286	NA	-0.0666815131736103	-1.85394547797738	-0.0090878789661529	0	-1.84485759901122	0
232057.454181	8183509.079775	0	684	0	0	0	0	0	29	0.921133918644973	NA	-3.93912837969627	-4.07291194851345	-0.0511329445378877	0	-4.02177900397556	0
232057.808759	8182824.7979	0	732	0	0	0	0	0	34	0.627363736905224	NA	-3.02108804279627	-2.4707334928675	0.192122390940887	0	-2.66285588380838	0
232057.928694	8182798.63385	0	731	0	0	0	0	0	38	0.741206760902317	NA	-2.5197512983713	-2.07127931408242	0.0628856582385414	0	-2.13416497232096	0
232059.089596	8182920.65841	0	734	0	0	0	0	0	45	0.636991532676493	NA	-3.11749161860954	-3.2956627981202	-0.0420882283388239	0	-3.25357456978138	0
232059.581006	8183417.622109	0	685	0	0	0	0	0	28	0.309847954641286	NA	-1.56569332553454	-0.413697530636405	0.0114468437372486	0	-0.425144374373654	0
232059.643938	8183301.251682	0	689	0	0	0	0	0	4	0.543316311622164	NA	0.473351942829767	0.793869021184141	-0.0117731472106903	0	0.805642168394831	0
232060.11577	8183873.69127	0	507	0	0	0	0	0	35	0.660445509316226	NA	-1.55583028686979	-2.72086600044754	-0.0732275877871541	0	-2.64763841266038	0
232061.220887	8183468.980503	1	684	0	0	0	1	0	46	0.304263951900492	0	-2.78649377817131	-2.78975553120411	-0.049099014330608	-1.14	-1.6006565168735	0
232062.543031	8183910.256223	0	507	0	0	0	0	0	28	0.309847954641286	NA	-3.70271524400713	-3.09892596960571	-0.0640584103382409	0	-3.03486755926747	0
232063.19966	8183440.293247	0	685	0	0	0	0	0	6	0.560102199293743	NA	-2.31093837487401	-2.41422956486849	0.0489899288006064	0	-2.4632194936691	0
232063.49373	8182856.419909	1	732	0	0	1	1	0	36	0.686089343077811	0	-5.37657247300074	-4.8171722406381	0.0325473874397499	-0.93	-3.91971962807785	0
232063.709347	8183873.688151	1	507	0	1	1	1	0	45	0.636991532676493	0	-0.687310257341588	-1.44819123465571	-0.145042996038173	-0.46	-0.84314823861754	0
232064.309196	8183361.295787	1	690	0	0	0	1	1	6	0.560102199293743	1	1.77222958672114	-0.14741827565574	-0.0649668066348419	-1.42	1.3375485309791	0
232064.893135	8182775.847174	0	731	0	0	0	0	0	45	0.636991532676493	NA	-2.22513735173306	-2.06137600820067	0.0338529664251032	0	-2.09522897462577	0
232065.293816	8182827.728796	1	732	0	0	1	1	1	45	0.636991532676493	0	-5.24080797240067	-4.21532267593609	0.0568049704806348	-1.21	-3.06212764641673	0
232065.697146	8183337.619475	0	690	0	0	0	0	0	29	0.921133918644973	NA	-1.39776936139777	-0.900601501239161	0.0677305987891687	0	-0.96833210002833	0
232066.324112	8183501.897036	1	684	0	0	0	1	1	4	0.543316311622164	0	-9.0644056509519	-7.87842182683421	0.0228375040820482	-1.42	-6.48125933091626	0
232066.468514	8183300.745839	0	689	0	0	0	0	0	27	0.903833664632634	NA	2.17287325478269	0.823214500638953	-0.0529770441051261	0	0.876191544744079	0
232066.719755	8182800.773636	0	731	0	0	0	0	0	34	0.627363736905224	NA	-2.92856852388184	-2.56828493786279	0.107837392159899	0	-2.67612233002269	0
232068.722723	8183412.520862	0	685	0	0	0	0	0	4	0.543316311622164	NA	-2.04022977934219	-1.58234993451427	-0.0207020968983402	0	-1.56164783761593	0
232069.926388	8183463.17492	1	684	0	0	0	1	1	46	0.304263951900492	0	-5.84733360009148	-4.140225875024	0.0956102531435127	-1.42	-2.81583612816752	0
232070.365777	8182905.096841	0	732	0	0	0	0	0	18	0.431814007250742	NA	-2.08087769534197	-0.780938874073097	0.00873028327857557	0	-0.789669157351673	0
232072.552141	8182861.012433	1	732	1	0	1	1	1	38	0.741206760902317	0	-3.3847888546196	-2.62249016365145	0.135533652601105	-0.53	-2.22802381625256	0
232072.849985	8183911.834492	1	507	1	1	0	1	1	28	0.309847954641286	0	-0.323265695437315	0.808725061091311	0.119056402472643	-0.27	0.959668658618668	0
232072.968128	8183610.340558	1	526	0	0	0	1	1	21	0.772183772256182	1	6.22648513435441	5.88286199756736	0.0302966886129928	-1.42	7.27256530895437	0
232073.094961	8183873.350432	1	507	0	0	0	1	1	48	0.801607417714555	0	-5.67622310955102	-5.62632775216008	-0.0106951172466393	-1.42	-4.19563263491344	0
232073.53266	8182804.197704	1	731	0	1	0	1	0	36	0.686089343077811	0	-5.61698063920973	-4.21940284038846	0.11850467229938	-0.67	-3.66790751268784	0
232074.321748	8183432.978259	0	685	0	0	0	0	0	4	0.543316311622164	NA	0.449716659169722	-1.87299550471026	-0.0384115105732557	0	-1.834583994137	0
232074.523496	8182831.6882	1	732	1	1	0	1	0	18	0.431814007250742	0	-5.06552947621238	-4.34179381118449	0.00864859002688664	0.01	-4.36044240121138	0
232074.712677	8182900.869483	0	732	0	0	0	0	0	45	0.636991532676493	NA	3.04347673823864	1.15622479949086	-0.137074003258823	0	1.29329880274968	0
232075.299171	8183360.076298	1	690	1	1	0	1	0	4	0.543316311622164	0	1.20048443013175	1.01550342837788	0.116209496039859	0.01	0.889293932338017	0
232075.899716	8182779.388782	1	731	0	1	0	1	1	18	0.431814007250742	0	-6.88460439393015	-6.97369115798217	0.00227940838595508	-0.95	-6.02597056636813	0
232075.942205	8183302.796896	1	689	0	0	0	1	0	6	0.560102199293743	0	0.43202669965784	0.304183458565593	0.0170366305414684	-1.14	1.42714682802412	0
232076.079188	8183406.265269	1	685	0	0	0	1	0	6	0.560102199293743	0	-1.13475673407233	-2.21200709607439	-0.0456992392835303	-1.14	-1.02630785679086	0
232076.334509	8183334.474605	1	690	0	0	1	1	0	46	0.304263951900492	0	-2.79913413484411	-3.70684978471481	-0.201215403532062	-0.93	-2.57563438118275	0
232077.120169	8183494.981619	0	684	0	0	0	0	0	28	0.309847954641286	NA	-5.87135546533866	-3.97251638415454	0.0639558089023685	0	-4.03647219305691	0
232078.363483	8183458.120496	0	684	0	0	0	0	0	27	0.903833664632634	NA	-3.61280847641267	-2.33499160274494	-0.07597358588795	0	-2.25901801685699	0
232078.686885	8182893.666198	1	732	1	0	1	1	1	38	0.741206760902317	0	-1.34876839418476	-0.0507944874791194	0.11930823483178	-0.53	0.3598972776891	0
232079.338157	8183870.213934	1	507	1	0	1	1	0	49	0.636537217230212	0	-2.085165667564	-2.6679385035731	-0.106673236577084	-0.25	-2.31126526699602	0
232080.704886	8183569.797313	1	526	0	0	0	1	1	34	0.627363736905224	0	5.94693005409215	4.70333647681044	0.0973671581628402	-1.42	6.0259693186476	0
232081.014512	8183525.468391	0	531	0	0	0	0	0	36	0.686089343077811	NA	-6.33731396448249	-6.66520226696783	0.0943829558505257	0	-6.75958522281836	0
232081.505634	8183427.577049	1	685	0	0	1	1	1	46	0.304263951900492	0	-3.15119482967345	-3.84330381339272	-0.0396921782952523	-1.21	-2.59361163509746	0
232082.446782	8182809.627988	1	731	1	1	0	1	0	18	0.431814007250742	0	-1.92716559405346	-1.77013854989515	0.0398450912503891	0.01	-1.81998364114554	0
232082.995698	8183912.832279	1	507	0	0	0	1	1	45	0.636991532676493	0	-0.629365780091408	-0.651450481927393	-0.00902400965132723	-1.42	0.777573527723934	0
232083.122906	8183455.509103	1	684	0	0	0	1	1	29	0.921133918644973	0	-3.47858924855118	-4.32786236401632	-0.113214359320619	-1.42	-2.7946480046957	0
232083.770084	8182784.652552	1	731	1	0	0	1	1	38	0.741206760902317	0	-3.37585435444375	-4.38958315373014	-0.15294928985868	-0.74	-3.49663386387146	0
232084.187621	8182888.216102	0	732	0	0	0	0	0	18	0.431814007250742	NA	-1.99664340382827	-2.79860940249726	-0.0495011567665697	0	-2.74910824573069	0
232084.590483	8183485.918596	0	684	0	0	0	0	0	28	0.309847954641286	NA	-1.34827935083812	-2.83646360032959	0.0786696228943955	0	-2.91513322322399	0
232084.699983	8182834.602312	1	732	0	1	1	0	0	36	0.686089343077811	0	-2.42862948395772	-2.88515448549343	0.194156615510238	0.68	-3.75931110100367	0
232085.329321	8183302.347234	1	689	0	1	0	1	0	46	0.304263951900492	0	-2.40068446023636	-1.16764834390508	0.0464797524224236	-0.67	-0.544128096327507	0
232086.395975	8183610.442019	0	526	0	0	0	0	0	46	0.304263951900492	NA	8.42316576176239	7.03248602265299	0.0969360022498188	0	6.93555002040318	0
232086.580715	8183869.521519	1	507	0	0	1	1	0	49	0.636537217230212	0	-2.62423556624639	-4.00183555691601	0.00630127034560259	-0.93	-3.07813682726161	0
232087.078605	8183398.036094	1	685	0	1	0	1	1	28	0.309847954641286	0	-3.15348565776926	-1.57581140751597	0.0292339846572965	-0.95	-0.655045392173265	0
232087.222474	8183454.264528	1	684	0	1	0	1	1	29	0.921133918644973	0	-4.07971849446127	-4.68135062618764	0.0306738685100454	-0.95	-3.76202449469769	0
232087.886414	8183423.789087	0	685	0	0	0	0	0	29	0.921133918644973	NA	-2.68882504090728	-1.73287304016589	-0.0748736205652549	0	-1.65799941960063	0
232090.057659	8182879.664405	0	732	0	0	0	0	0	34	0.627363736905224	NA	-2.25151361538568	-0.731648104111661	0.00404672038713137	0	-0.735694824498793	0
232090.956333	8183912.279126	1	507	0	1	1	1	0	35	0.660445509316226	0	1.47527014698241	-0.155405265670715	0.000644701445200139	-0.46	0.303950032884085	0
232091.522621	8183450.265051	1	684	0	0	0	1	1	4	0.543316311622164	0	-4.22982045289771	-4.6873439202831	-0.0318099991175233	-1.42	-3.23553392116557	0
232092.27482	8182839.241949	1	732	0	1	0	1	0	45	0.636991532676493	0	-3.86319590205721	-4.70584381350936	-0.115853589955458	-0.67	-3.9199902235539	0
232092.327547	8183478.102148	1	684	0	1	0	1	0	43	0.575272215652628	0	-3.818766577128	-3.68727885032991	-0.0535589241112189	-0.67	-2.96371992621869	0
232092.473457	8182815.28602	1	731	1	1	1	1	1	28	0.309847954641286	0	-2.53357704257259	-3.87358482874433	0.00107585340689909	-0.0600000000000001	-3.81466068215123	0
232093.232801	8182874.240125	0	732	0	0	0	0	0	34	0.627363736905224	NA	-5.12627855203061	-2.71134552770897	-0.0325991117072377	0	-2.67874641600173	0
232093.426656	8182786.840225	1	731	0	1	1	1	0	18	0.431814007250742	0	-4.78070431305478	-4.02816139464001	-0.00488968603156596	-0.46	-3.56327170860844	0
232094.220141	8183360.470375	1	691	0	0	0	1	1	29	0.921133918644973	0	-4.23740443082704	-4.6301896721847	-0.0320959024537221	-1.42	-3.17809376973098	0
232094.569201	8183346.71253	1	691	0	1	0	1	1	29	0.921133918644973	1	0.709124933199935	0.0962993917418833	-0.0500743010924133	-0.95	1.0963736928343	0
232094.908865	8183446.035634	0	684	0	0	0	0	0	28	0.309847954641286	NA	-2.94362965214134	-2.18238520817339	0.00915748017945653	0	-2.19154268835285	0
232095.155255	8183334.859593	1	691	0	1	0	1	0	6	0.560102199293743	0	-1.42179539598422	-1.6575984909887	-0.0697545486668467	-0.67	-0.917843942321849	0
232095.625991	8183418.603274	0	685	0	0	0	0	0	28	0.309847954641286	NA	0.293168933484431	-0.0525425089990974	-0.15422708377389	0	0.101684574774793	0
232095.805216	8183392.83172	0	685	0	0	0	0	0	4	0.543316311622164	NA	-0.690385430609731	-1.16859516348655	0.0555719808842294	0	-1.22416714437078	0
232095.914972	8183868.536634	1	507	0	1	1	1	0	45	0.636991532676493	0	-2.08729940835013	-2.43759246531543	-0.0116145043913626	-0.46	-1.96597796092407	0
232096.921746	8182868.822692	0	732	0	0	0	0	0	38	0.741206760902317	NA	-3.60006652467484	-2.86652741900354	-0.0450978545299937	0	-2.82142956447354	0
232096.939408	8183911.477189	1	507	0	1	0	1	0	35	0.660445509316226	0	-2.17689568705656	-1.61114512297162	0.0146409718783452	-0.67	-0.955786094849967	0
232097.401758	8183302.299731	1	689	0	0	0	1	1	28	0.309847954641286	0	-1.57093224914995	-1.53326264537439	0.161488208144706	-1.42	-0.274750853519093	0
232098.009803	8182863.82131	0	732	0	0	0	0	0	28	0.309847954641286	NA	-1.47114666377612	-2.70285758475447	0.0655600705316226	0	-2.7684176552861	0
232098.331156	8183444.136475	1	684	0	1	0	1	1	9	0.737028755866216	0	-3.48585949064127	-4.16427857330122	0.0924731745552202	-0.95	-3.30675174785644	0
232098.723334	8183937.600211	1	502	0	1	1	1	0	35	0.660445509316226	0	-0.849251961367365	-1.14131381886579	0.0128653572056098	-0.46	-0.694179176071401	0
232099.835874	8183607.504434	0	526	0	0	0	0	0	38	0.741206760902317	NA	5.36121077613678	5.29482997922341	-0.0317029580244232	0	5.32653293724784	0
232100.742905	8183946.886527	1	502	0	1	1	1	0	32	0.755634820921243	0	-2.90005511362515	-2.22981235886609	0.00116418454206285	-0.46	-1.77097654340816	0
232101.012828	8183513.844944	0	531	0	0	0	0	0	34	0.627363736905224	NA	-1.86620163942511	-3.55067001711405	-0.0710491543401518	0	-3.4796208627739	0
232101.387723	8183473.865631	1	684	0	1	0	1	1	4	0.543316311622164	0	-2.54729046010184	-3.55523487998265	-0.113248967832658	-0.95	-2.49198591214999	0
232101.785963	8183952.467846	1	502	0	1	1	1	0	35	0.660445509316226	0	-2.44926290256269	-3.33193600107559	-0.081332790589024	-0.46	-2.79060321048657	0
232101.857796	8182860.421403	0	732	0	0	0	0	0	45	0.636991532676493	NA	-3.33812112353897	-3.30501191462523	-0.132886809965965	0	-3.17212510465926	0
232102.159676	8182855.317462	0	732	0	0	0	0	0	28	0.309847954641286	NA	-6.53596844621874	-6.37160270798932	-0.151786233321863	0	-6.21981647466746	0
232102.685211	8182790.643455	1	731	0	1	0	1	1	38	0.741206760902317	0	-4.70342263795663	-4.67146951681893	0.0130447973773047	-0.95	-3.73451431419623	0
232102.825447	8183441.112623	1	684	0	0	1	1	0	46	0.304263951900492	0	-3.8715355552257	-5.26681104281816	-0.0577336022116997	-0.93	-4.27907744060646	0
232103.183725	8183388.980675	1	685	0	0	0	1	1	9	0.737028755866216	0	-3.24044812166554	-3.70310007096558	-0.0240031704710217	-1.42	-2.25909690049456	0
232103.701493	8183912.026821	1	507	0	1	0	1	1	28	0.309847954641286	0	0.689977800681464	-0.117708245662405	0.00929301028832704	-0.95	0.822998744049267	0
232103.984562	8182820.715167	1	731	0	1	0	1	0	36	0.686089343077811	0	-6.4839483551944	-4.39773194497488	0.0883704523614325	-0.67	-3.81610239733632	0
232105.168994	8183868.508915	1	507	0	0	0	1	1	45	0.636991532676493	0	-2.07616531762586	-2.16931961030661	0.0265766596224466	-1.42	-0.775896269929057	0
232105.515918	8182850.301049	1	732	0	0	0	1	0	36	0.686089343077811	0	-6.85948299859225	-6.5117693923022	0.0302915711287319	-1.14	-5.40206096343093	0
232105.871741	8183938.476956	1	502	0	1	0	1	0	20	0.875329255579957	0	-0.669762102715041	-0.0285753149007211	-0.0714523300837773	-0.67	0.712877015183056	0
232106.083285	8183412.687065	0	685	0	0	0	0	0	27	0.903833664632634	NA	-3.74335747320198	-1.96446503631656	0.0256044571447223	0	-1.99006949346129	0
232107.085568	8183959.90216	1	502	0	1	0	0	0	35	0.660445509316226	0	-1.46965770104773	-1.88140189633357	-0.0520007621085769	0.47	-2.29940113422499	0
232107.767347	8183341.797164	1	691	0	0	0	1	0	6	0.560102199293743	0	0.327401830748176	-0.994208778646095	0.00508838762766021	-1.14	0.140702833726245	0
232108.262529	8183361.644828	0	691	0	0	0	0	0	27	0.903833664632634	NA	-1.39434043107104	-1.24439475609891	0.0150538136055979	0	-1.25944856970451	0
232108.588108	8183470.718231	0	684	0	0	0	0	0	28	0.309847954641286	NA	-3.22295326314105	-2.86845458933516	-0.126984571769462	0	-2.74147001756569	0
232109.035215	8183435.237131	1	684	0	1	0	1	0	46	0.304263951900492	0	-6.45259195424179	-5.95047201403939	0.0506474872615079	-0.67	-5.3311195013009	0
232109.91657	8183304.354591	1	689	0	1	0	1	1	4	0.543316311622164	0	-3.62366443772324	-2.52931337907829	0.0765822909960902	-0.95	-1.65589567007438	0
232110.660516	8183911.388585	1	507	0	1	0	1	0	35	0.660445509316226	0	-2.02407110761127	-0.995161546231075	0.182697069323665	-0.67	-0.507858615554741	0
232111.061254	8183317.011023	1	689	0	0	0	1	1	29	0.921133918644973	0	-4.20876626952023	-3.36309082442905	-0.030387054046838	-1.42	-1.91270377038221	0
232111.599351	8182794.127902	0	731	0	0	0	0	0	34	0.627363736905224	NA	-4.11654725189448	-3.34818975970137	-0.093827670918633	0	-3.25436208878273	0
232111.603331	8182844.672411	1	732	0	0	0	1	1	28	0.309847954641286	0	-6.61691030114033	-6.38472928841605	0.052818056333114	-1.42	-5.01754734474916	0
232112.383125	8183937.981739	1	502	0	0	0	1	0	35	0.660445509316226	0	-3.3087190954643	-2.46584272498354	0.0103933976755535	-1.14	-1.3362361226591	0
232113.488188	8183407.590782	0	685	0	0	0	0	0	6	0.560102199293743	NA	-4.36717023269536	-2.22643630586543	-0.0595775784396835	0	-2.16685872742575	0
232115.386941	8183342.666594	1	691	1	0	0	1	1	29	0.921133918644973	0	-2.33154972824061	-0.801414047820835	-0.00457246456689785	-0.74	-0.0568415832539373	0
232115.845633	8183433.850822	1	684	0	1	1	1	1	35	0.660445509316226	0	-4.47872092001166	-4.64341221708233	0.00273805793013182	-0.74	-3.90615027501246	0
232116.003502	8183464.024235	0	684	0	0	0	0	0	28	0.309847954641286	NA	-1.46997972034934	-2.29434402364001	-0.150873449574869	0	-2.14347057406514	0
232116.242057	8183307.465329	1	689	0	0	0	1	1	28	0.309847954641286	0	-1.53777813482085	-2.33348965032695	0.0409307552426587	-1.42	-0.954420405569609	0
232117.007856	8183362.367214	1	691	1	1	0	1	0	46	0.304263951900492	0	-0.907240084952711	0.127596803240537	0.147533181837194	0.01	-0.0299363785966573	0
232117.367234	8183389.249312	1	685	0	1	0	1	1	9	0.737028755866216	0	-4.07190417854762	-2.05452316138756	0.0783294089078353	-0.95	-1.1828525702954	0
232117.705794	8183867.877375	1	507	0	1	0	1	1	45	0.636991532676493	0	-3.12509616199895	-3.52317626009468	-0.125085102396475	-0.95	-2.4480911576982	0
232117.722579	8183901.610053	1	507	0	1	1	1	0	35	0.660445509316226	0	-0.102707687250978	-1.04862968273243	0.0389916943080347	-0.46	-0.627621377040469	0
232117.75207	8183893.695606	1	507	0	1	0	1	0	28	0.309847954641286	0	-1.33431722996265	-0.825605604607495	-0.110584170710415	-0.67	-0.0450214338970796	0
232117.842797	8183873.179026	1	507	0	0	1	1	1	48	0.801607417714555	0	-3.02132344425174	-3.43751030283252	-0.214006938366938	-1.21	-2.01350336446558	0
232118.106133	8183881.985902	1	507	0	1	0	1	0	49	0.636537217230212	0	-0.260770501168583	-0.964266295835456	-0.143665937523338	-0.67	-0.150600358312118	0
232118.143605	8183503.874926	0	531	0	0	0	0	0	36	0.686089343077811	NA	-2.45222938236474	-4.014304926898	-0.149312787102851	0	-3.86499213979515	0
232118.548469	8183937.587823	1	502	0	1	0	1	0	32	0.755634820921243	0	-0.282698311872908	-1.49024893253689	0.0804305130342088	-0.67	-0.900679445571102	0
232119.009757	8183910.582737	1	507	0	1	0	1	1	28	0.309847954641286	0	-0.327266986909767	-1.14404612579667	0.00792967708132077	-0.95	-0.201975802877987	0
232119.049268	8183609.379103	0	526	0	0	0	0	0	34	0.627363736905224	NA	5.1675578837554	3.94759061923482	0.11805292855238	0	3.82953769068244	0
232119.851816	8183429.338024	1	684	0	0	1	1	1	46	0.304263951900492	0	-4.74881005805187	-3.25475037651406	0.100940157961641	-1.21	-2.1456905344757	0
232120.071132	8183338.863793	1	691	0	1	1	1	1	29	0.921133918644973	0	-0.809922715052282	-1.84741076858015	-0.172027904331415	-0.74	-0.935382864248733	0
232121.262751	8182830.483593	0	731	0	0	0	0	0	38	0.741206760902317	NA	-7.64132948523252	-6.41164836028312	0.156748932338724	0	-6.56839729262185	0
232121.593093	8183459.153417	0	684	0	0	0	0	0	6	0.560102199293743	NA	-3.65401981975971	-3.27721204646527	-0.0576275908119974	0	-3.21958445565327	0
232122.148052	8182796.017974	1	731	0	1	1	1	0	45	0.636991532676493	0	-7.4317936370363	-6.51643346011702	-0.113055780006938	-0.46	-5.94337768011008	0
232122.482735	8183528.44771	0	531	0	0	0	0	0	46	0.304263951900492	NA	-0.443009276807727	-1.70451268906622	0.0643141260737149	0	-1.76882681513994	0
232122.699789	8183401.509701	0	685	0	0	0	0	0	29	0.921133918644973	NA	-2.62495817849068	-3.54150602403614	-0.0519744311875785	0	-3.48953159284857	0
232123.629794	8183935.35692	1	502	0	0	0	0	0	32	0.755634820921243	0	-1.07483157344007	-1.10625526720944	0.0163601812088196	0	-1.12261544841826	0
232124.406799	8183555.949882	1	526	0	0	0	0	0	46	0.304263951900492	0	-4.43871847660047	-3.55084778366364	0.0190632369123715	0	-3.56991102057601	0
232125.131287	8183958.958263	1	502	0	1	0	1	0	32	0.755634820921243	1	0.286809363408599	-0.540230075966276	-0.168539510700721	-0.67	0.298309434734445	0
232126.076723	8183363.349444	0	691	0	0	0	0	0	6	0.560102199293743	NA	-1.95264444225407	-0.999288385587918	0.062997920023829	0	-1.06228630561175	0
232126.693363	8183421.510464	1	684	0	0	0	1	1	27	0.903833664632634	0	-3.08365317700655	-3.66740392839738	-0.0527118419945312	-1.42	-2.19469208640285	0
232127.404646	8182818.613356	1	731	0	1	0	1	1	38	0.741206760902317	0	-4.20637759453301	-4.38828860682318	-0.0795895397067836	-0.95	-3.3586990671164	0
232129.204189	8183943.991031	1	502	0	0	1	0	0	43	0.575272215652628	0	-2.57497078993104	-2.67323631401036	-0.0188289058775562	0.21	-2.8644074081328	0
232129.3335	8183950.2531	1	502	0	0	1	1	0	20	0.875329255579957	0	-1.93320149802506	-2.02136044274765	0.0645784854717955	-0.93	-1.15593892821945	0
232129.458891	8183339.396696	1	691	0	0	0	1	1	46	0.304263951900492	0	-0.330219959110997	-1.12252139495808	-0.104471925722934	-1.42	0.40195053076485	0
232130.661309	8183935.555509	1	502	0	1	0	1	0	43	0.575272215652628	0	-1.71246626946432	-1.54864488462745	-0.0628067172958825	-0.67	-0.815838167331571	0
232131.114265	8183612.266733	0	526	0	0	0	0	0	38	0.741206760902317	NA	-0.593573972001174	-0.216231589319418	0.0174593060474572	0	-0.233690895366875	0
232132.107698	8182800.247419	0	731	0	0	0	0	0	38	0.741206760902317	NA	-5.96030344784932	-5.26920472036648	0.0694745103006534	0	-5.33867923066714	0
232132.413684	8182812.112071	0	731	0	0	0	0	0	38	0.741206760902317	NA	-4.88366355223564	-4.96681666252265	0.156691241743362	0	-5.12350790426601	0
232132.553097	8183370.7714	1	691	0	1	0	1	1	29	0.921133918644973	0	-1.03359360906328	-2.54093389548773	-0.0715727145026159	-0.95	-1.51936118098512	0
232133.423282	8183417.099943	1	684	0	0	0	1	1	27	0.903833664632634	0	-6.52594470443353	-6.57333858736274	0.00665619906768809	-1.42	-5.15999478643042	0
232133.722838	8183454.806121	0	684	0	0	0	0	0	28	0.309847954641286	NA	-2.74052105931004	-2.48427815458379	-0.0224345639220052	0	-2.46184359066179	0
232134.522022	8183883.049061	1	508	0	0	0	1	1	35	0.660445509316226	0	-5.37303763600702	-3.80872589340911	-0.0161025517441266	-1.42	-2.37262334166498	0
232136.842101	8183316.750505	0	694	0	0	0	0	0	27	0.903833664632634	NA	-2.8845061159959	-0.933089210059359	0.0463274276959562	0	-0.979416637755315	0
232138.640572	8183485.511229	0	531	0	0	0	0	0	3	0.680393623974961	NA	-0.928143885401855	-0.630865779976773	-0.0613904747401308	0	-0.569475305236642	0
232139.088105	8183561.394625	0	526	0	0	0	0	0	46	0.304263951900492	NA	5.75830846488148	4.17726947053893	0.147016257558858	0	4.03025321298007	0
232139.317993	8183387.101711	0	691	0	0	0	0	0	29	0.921133918644973	NA	-0.747105259057586	-2.33818503242196	-0.117363288108982	0	-2.22082174431298	0
232140.140869	8183428.422305	1	684	0	0	1	1	1	4	0.543316311622164	0	-3.4695580452333	-3.39963268272502	0.0765581932757023	-1.21	-2.26619087600072	0
232140.292944	8183339.042032	1	691	0	0	0	1	1	46	0.304263951900492	0	-1.21435924201867	-1.00217980398946	-0.0011613782832438	-1.42	0.418981574293784	0
232141.202424	8183941.21727	1	503	0	1	0	1	0	20	0.875329255579957	0	-3.0540172751626	-2.692663729229	-0.056703729038832	-0.67	-1.96596000019016	0
232141.454597	8182802.847153	0	731	0	0	0	0	0	28	0.309847954641286	NA	-3.75023963929546	-3.58454823337751	0.0548264334738486	0	-3.63937466685136	0
232141.834524	8183933.790364	1	503	0	0	0	1	0	43	0.575272215652628	0	-1.54655617107199	-1.98224194527608	-0.00685825082330479	-1.14	-0.835383694452777	0
232142.170448	8183450.002877	0	684	0	0	0	0	0	4	0.543316311622164	NA	-5.20916882044536	-4.78233786418006	0.0556872400300337	0	-4.8380251042101	0
232142.641917	8183530.986991	1	531	0	1	0	1	1	34	0.627363736905224	0	-1.30674579305896	-0.9324446874895	0.0387097873809101	-0.95	-0.0211544748704107	0
232142.843394	8183958.486436	1	503	0	1	0	1	1	35	0.660445509316226	0	-4.24612036822054	-2.50504381832959	0.0088152505409448	-0.95	-1.56385906887054	0
232142.992248	8183433.099943	1	684	0	0	1	1	1	4	0.543316311622164	0	-4.99002785781491	-6.06366356140256	-0.0451630954862725	-1.21	-4.80850046591629	0
232143.050148	8183950.643326	1	503	0	1	1	1	0	39	0.518423777571013	0	-0.488033038938109	0.00753922882811345	-0.0654890080783911	-0.46	0.533028236906504	0
232145.306917	8183612.604478	0	526	0	0	0	0	0	21	0.772183772256182	NA	-0.173868349004523	2.36010425022065	-0.0242480902015207	0	2.38435234042217	0
232146.541299	8183933.021925	1	503	0	0	0	1	0	32	0.755634820921243	0	-1.77488154158832	-1.27707812374446	0.0969841712581213	-1.14	-0.234062295002586	0
232147.629949	8183437.842763	1	684	0	1	0	1	1	29	0.921133918644973	0	-2.96297699291732	-3.37769232408564	-0.0560908044019239	-0.95	-2.37160151968371	0
232148.0806	8183315.555029	1	694	0	1	1	1	1	29	0.921133918644973	0	-4.24691392167999	-2.37722480762656	-0.00923547136629508	-0.74	-1.62798933626027	0
232148.715204	8183346.256711	1	691	0	0	0	1	1	29	0.921133918644973	0	-2.71776683112608	-3.5269059936677	-0.0545050839143535	-1.42	-2.05240090975335	0
232149.350085	8183383.469989	0	691	0	0	0	0	0	4	0.543316311622164	NA	-1.41211226415664	-1.22348928565281	0.0603648068899318	0	-1.28385409254274	0
232151.634402	8183405.883223	0	693	0	0	0	0	0	28	0.309847954641286	NA	-3.78361593146317	-2.51977069221421	0.0434142759672313	0	-2.56318496818144	0
232152.526739	8183444.711305	0	684	0	0	0	0	0	28	0.309847954641286	NA	-3.85239327676162	-5.15619931693037	0.00973687482909972	0	-5.16593619175947	0
232153.192821	8183523.936006	1	531	0	0	1	1	1	3	0.680393623974961	0	-4.91495218079178	-2.87387598053742	0.0714128104809449	-1.21	-1.73528879101837	0
232153.371998	8183932.766116	1	503	0	0	0	1	0	39	0.518423777571013	0	0.0244755267181741	0.0129347317191222	-0.0884824831962354	-1.14	1.24141721491536	0
232154.953181	8183865.954673	0	509	0	0	0	0	0	49	0.636537217230212	NA	-3.23127859282923	-4.11825381477968	-0.0246856994066392	0	-4.09356811537304	0
232155.480117	8183911.469072	1	509	1	1	0	1	1	28	0.309847954641286	1	0.827468244201293	-0.399862564929114	0.00481033139781915	-0.27	-0.134672896326933	0
232155.584257	8183474.22364	0	531	0	0	0	0	0	34	0.627363736905224	NA	-2.50569614924499	-2.42648257602705	-0.107851322149506	0	-2.31863125387754	0
232155.807366	8183887.902721	0	509	0	0	0	0	0	48	0.801607417714555	NA	-2.03338970877207	-1.8740009450202	-0.0312789685668056	0	-1.8427219764534	0
232156.068849	8183873.890191	0	509	0	0	0	0	0	28	0.309847954641286	NA	-5.848999581228	-4.58676431015687	-0.0820730970293302	0	-4.50469121312754	0
232156.337851	8183354.904909	0	691	0	0	0	0	0	27	0.903833664632634	NA	0.243671634471736	-1.21694607517194	-0.125645265875293	0	-1.09130080929665	0
232157.052804	8183380.099443	1	691	1	1	0	1	1	27	0.903833664632634	0	-5.61300333897371	-4.14375502032778	-0.0139716864837164	-0.27	-3.85978333384406	0
232157.210598	8183879.579623	0	509	0	0	0	0	0	35	0.660445509316226	NA	-2.99787408445972	-3.38678203496829	0.0295801896265797	0	-3.41636222459487	0
232157.529462	8183895.718198	1	509	0	1	1	1	0	35	0.660445509316226	0	-1.14347975480839	-0.890961849300781	0.108740694003345	-0.46	-0.539702543304126	0
232158.130599	8183902.985928	1	509	0	1	1	1	1	48	0.801607417714555	0	-2.52586891570484	-1.4356059274605	-0.106242646007304	-0.74	-0.589363281453194	0
232158.638013	8183933.588343	1	503	0	1	0	1	0	32	0.755634820921243	1	1.25981730604019	0.959084822900819	0.0664053813194217	-0.67	1.5626794415814	0
232158.651738	8183412.334316	1	693	1	1	1	1	1	28	0.309847954641286	0	-3.42884299727401	-3.22260949381889	-0.0689832599265578	-0.0600000000000001	-3.09362623389233	0
232158.839362	8183317.03814	1	694	0	1	0	1	0	6	0.560102199293743	1	0.959718117426187	2.12463993928238	0.027421088061203	-0.67	2.76721885122117	0
232160.343663	8183519.000256	0	531	0	0	0	0	0	46	0.304263951900492	NA	-1.91024146176011	-2.09895367998552	0.0954245954642402	0	-2.19437827544976	0
232160.775716	8183361.370636	1	691	0	0	0	1	1	28	0.309847954641286	0	-4.35659947423957	-4.70414734567792	-0.0978874490097499	-1.42	-3.18625989666817	0
232161.699477	8183865.67217	1	509	0	0	0	1	0	49	0.636537217230212	0	-5.16363069924086	-5.65457425427662	-0.0646368054254051	-1.14	-4.44993744885122	0
232162.636281	8183401.812455	1	693	0	1	1	1	1	46	0.304263951900492	0	-1.44661911472994	-2.80673000026781	0.0594222051173074	-0.74	-2.12615220538512	0
232163.861734	8183932.793024	1	503	0	0	0	1	0	20	0.875329255579957	0	-1.42618279301754	-1.11326253917215	0.0796553452061738	-1.14	-0.0529178843783282	0
232165.624741	8183371.145319	1	691	1	1	0	1	1	25	0.976136238788008	0	-1.84339329680545	-1.43663600451965	0.0267582767696789	-0.27	-1.19339428128933	0
232165.698398	8183910.806814	1	509	0	1	0	1	0	45	0.636991532676493	0	-2.04379450107146	-1.47666936268961	-0.0393921877700979	-0.67	-0.767277174919512	0
232166.123985	8183419.141717	1	693	0	1	0	1	1	27	0.903833664632634	0	-4.54482542777293	-3.9181199005849	-0.104003243738585	-0.95	-2.86411665684632	0
232166.146022	8183866.732547	0	509	0	0	0	0	0	45	0.636991532676493	NA	-2.84179162378097	-4.43523965384604	0.0516997972870055	0	-4.48693945113304	0
232167.088187	8183468.646031	0	531	0	0	0	0	0	21	0.772183772256182	NA	-1.67781038026978	-1.99018641594091	0.055583506924288	0	-2.04576992286519	0
232167.254522	8183513.928014	1	531	0	0	0	1	0	35	0.660445509316226	0	-4.41332966467299	-3.62624805415224	-0.00933297694839633	-1.14	-2.47691507720384	0
232168.217417	8183316.912503	0	694	0	0	0	0	0	27	0.903833664632634	NA	1.49946493367965	2.35401363505007	0.0808930076790933	0	2.27312062737097	0
232170.576246	8183428.435654	1	693	1	1	0	1	0	6	0.560102199293743	0	-2.00952314041638	-2.64682833985929	-0.0718561136758344	0.01	-2.58497222618345	0
232171.319786	8183934.285616	1	503	0	1	0	1	0	43	0.575272215652628	0	2.27413525105115	-0.865840561951468	0.0455168273061411	-0.67	-0.24135738925761	0
232171.571984	8183866.989531	1	509	0	1	0	1	0	45	0.636991532676493	0	-6.45940160382482	-4.40131107081609	-0.152642564735286	-0.67	-3.5786685060808	0
232172.308162	8183943.789471	1	503	0	1	0	1	0	20	0.875329255579957	0	-1.00930229539296	-0.330679323941225	-0.0855901070808056	-0.67	0.424910783139581	0
232172.525397	8183959.108168	1	503	0	0	0	0	0	43	0.575272215652628	0	0.426869262824606	0.963008055360675	-0.0192379284073515	0	0.982245983768027	0
232172.528187	8183950.088319	1	503	0	1	0	0	0	39	0.518423777571013	0	3.27239552197709	3.26547495920927	-0.0103639262422311	0.47	2.8058388854515	0
232173.682778	8183532.547034	1	529	0	1	0	1	1	42	0.795103443180276	0	-1.78550447542862	-2.91231554644656	-0.0240424552301563	-0.95	-1.9382730912164	0
232174.30898	8183909.931354	1	509	1	1	1	0	0	28	0.309847954641286	1	4.31558949662444	2.98012439559779	-0.0872005518497339	1.36	1.70732494744753	0
232175.050791	8183508.451895	0	531	0	0	0	0	0	38	0.741206760902317	NA	-1.85134640327247	-2.26453878170727	0.0135116218716064	0	-2.27805040357888	0
232176.111378	8183397.989926	0	693	0	0	0	0	0	28	0.309847954641286	NA	-2.02252932093214	-2.839702617844	0.120524204967084	0	-2.96022682281108	0
232176.745963	8183614.132167	0	526	0	0	0	0	0	3	0.680393623974961	NA	3.26403542086057	2.70370903000662	-0.0374022479301928	0	2.74111127793681	0
232177.130783	8183316.917451	1	694	0	1	0	1	0	46	0.304263951900492	0	-0.290582806036429	0.495542404015256	0.091606804070115	-0.67	1.07393559994514	0
232177.306331	8183463.647394	1	531	0	1	0	1	1	34	0.627363736905224	0	-2.58350121401706	-3.35737557494403	0.0271943784522411	-0.95	-2.43456995339627	0
232177.928155	8183867.725238	1	509	0	1	0	1	1	48	0.801607417714555	0	-2.95803999119584	-2.35045929700515	0.0166487773160943	-0.95	-1.41710807432124	0
232179.872942	8183556.895009	0	526	0	0	0	0	0	36	0.686089343077811	NA	9.62006623282594	9.18437591099353	0.0439577109126439	0	9.14041820008088	0
232179.968791	8183423.884002	1	693	1	0	1	1	0	6	0.560102199293743	0	-2.40321111207044	-3.07250898453158	-0.0766779376662538	-0.25	-2.74583104686532	0
232180.209725	8183456.479492	1	531	0	1	0	1	1	34	0.627363736905224	0	-6.53065015129669	-5.19522509414226	-0.0431281613400094	-0.95	-4.20209693280225	0
232180.55993	8183584.557134	0	526	0	0	0	0	0	34	0.627363736905224	NA	4.17759707875441	5.39560813659581	-0.0387478936202986	0	5.43435603021611	0
232182.430013	8183391.109186	0	693	0	0	0	0	0	4	0.543316311622164	NA	-1.54583718456814	-1.75026144074733	-0.0298495699528642	0	-1.72041187079446	0
232183.238295	8183501.089079	0	531	0	0	0	0	0	21	0.772183772256182	NA	0.463524129829447	-0.771897660196389	-0.116339180365714	0	-0.655558479830675	0
232184.687121	8183910.118143	1	509	0	0	0	1	0	49	0.636537217230212	0	-2.36513478408043	-0.106169383341501	0.0264379730957513	-1.14	1.00739264356275	0
232185.08616	8183452.730923	0	531	0	0	0	0	0	34	0.627363736905224	NA	-5.40223666701025	-4.93980947518342	0.0150728930785584	0	-4.95488236826198	0
232185.691334	8183417.93744	1	693	0	1	0	1	0	6	0.560102199293743	0	-3.2017703042952	-4.19287205492572	0.0243591846933329	-0.67	-3.54723123961905	0
232186.598865	8183316.316564	0	694	0	0	0	0	0	6	0.560102199293743	NA	0.713476035885369	1.31832658465499	-0.00747364557111191	0	1.3258002302261	0
232187.367766	8183525.700855	0	529	0	0	0	0	0	34	0.627363736905224	NA	-1.96325661702901	-1.7744849405247	0.0834792419225922	0	-1.8579641824473	0
232187.652666	8183947.878519	1	504	0	0	0	0	0	43	0.575272215652628	0	0.865438482337731	-0.9072043443418	0.23070687284809	0	-1.13791121718989	0
232188.632435	8183936.496937	1	504	0	1	0	0	0	43	0.575272215652628	0	-1.14984472256927	-0.0356987858832294	0.0631128525159011	0.47	-0.568811638399131	0
232189.030172	8183956.948233	1	504	0	1	0	1	0	20	0.875329255579957	0	-0.477930975395077	-1.76488216584776	0.141103732141275	-0.67	-1.23598589798903	0
232189.841629	8183911.501077	1	509	0	0	0	1	0	28	0.309847954641286	0	-1.14183347037519	-0.079856335782544	-0.108181543215685	-1.14	1.16832520743314	0
232190.30347	8183385.568102	1	693	0	0	0	1	0	4	0.543316311622164	0	-3.70188760154853	-3.56162754325012	-0.00238345067573677	-1.14	-2.41924409257438	0
232190.749878	8183493.932922	0	531	0	0	0	0	0	3	0.680393623974961	NA	-0.336244144786062	-1.96039497165391	0.0715531889085075	0	-2.03194816056242	0
232190.868481	8183533.616177	1	529	0	0	0	0	0	11	0.812446462590497	0	-1.15712619658576	-1.61190966575873	-0.0392245500145662	0	-1.57268511574417	0
232190.961869	8183839.718608	1	521	0	1	0	1	1	4	0.543316311622164	1	0.630480907620443	0.452521747552961	-0.0516862731718727	-0.95	1.45420802072483	0
232192.07716	8183801.497653	0	521	0	0	0	0	0	46	0.304263951900492	NA	-0.277702837780819	0.938941750605269	-0.0706726751150514	0	1.00961442572032	0
232192.648814	8183819.718228	1	521	0	0	0	1	1	46	0.304263951900492	0	-0.740129017093572	-1.23741546085044	-0.0889018771707887	-1.42	0.271486416320344	0
232192.730217	8183411.843898	1	693	0	0	0	1	0	46	0.304263951900492	0	-1.11116297220689	-2.53625184650352	0.016076865494518	-1.14	-1.41232871199804	0
232193.621603	8183448.705245	0	531	0	0	0	0	0	3	0.680393623974961	NA	-6.51892060056065	-6.76025127529094	0.173011783970901	0	-6.93326305926184	0
232194.965718	8183786.975681	0	521	0	0	0	0	0	29	0.921133918644973	NA	4.92685976895879	5.31392000569744	0.00758273575812649	0	5.30633726993931	0
232195.348902	8183523.265755	1	529	0	0	0	1	1	36	0.686089343077811	0	-3.7806980690059	-3.37039071542994	0.0467906243019584	-1.42	-1.99718133973189	0
232195.623619	8183485.371905	0	531	0	0	0	0	0	34	0.627363736905224	NA	-3.68098023605547	-3.46534900324346	-0.0475723483176855	0	-3.41777665492578	0
232197.364443	8183316.706466	1	694	0	1	0	1	1	35	0.660445509316226	0	-2.06705012276033	-2.26515558842886	-0.108028604684493	-0.95	-1.20712698374436	0
232199.041152	8183906.50386	1	509	1	1	1	0	0	45	0.636991532676493	1	5.93702247920584	4.06243679524472	0.0643221726592369	1.36	2.63811462258548	0
232199.283285	8183866.027231	1	509	0	0	1	1	1	48	0.801607417714555	0	-2.37760869070519	-2.84748846746889	-0.0406516263278572	-1.21	-1.59683684114103	0
232199.953612	8183382.519904	1	693	1	0	0	1	1	27	0.903833664632634	0	-1.67806833469614	-2.15200061114696	-0.0733284532181207	-0.74	-1.33867215792884	0
232200.233779	8183519.722183	0	529	0	0	0	0	0	3	0.680393623974961	NA	-1.85920166085974	-0.479072839582712	-0.0296453718923012	0	-0.44942746769041	0
232201.239666	8183407.953952	0	693	0	0	0	0	0	6	0.560102199293743	NA	2.42658919315	1.5312504835924	-0.0347404682712573	0	1.56599095186366	0
232202.78221	8183939.713929	1	504	0	0	0	1	0	35	0.660445509316226	0	-1.72049455647746	-1.85915523390507	-0.0567858747989988	-1.14	-0.662369359106073	0
232203.560578	8183481.484167	0	531	0	0	0	0	0	36	0.686089343077811	NA	-4.60372746749048	-2.96954723196816	0.0165521592211379	0	-2.98609939118929	0
232204.633395	8183843.280759	1	521	0	0	0	0	1	27	0.903833664632634	0	0.0624292449474317	-1.23457174846219	0.00174745714754215	-0.28	-0.95631920560973	0
232205.238532	8183376.603544	0	693	0	0	0	0	0	29	0.921133918644973	NA	0.101472984263643	1.7712085950035	0.144662390120769	0	1.62654620488273	0
232206.661121	8183435.730018	1	531	0	1	0	1	1	36	0.686089343077811	0	-7.79816926801785	-6.76308042168456	-0.0801787093276563	-0.95	-5.7329017123569	0
232207.316702	8183614.231082	0	527	0	0	0	0	0	34	0.627363736905224	NA	2.47214915052712	1.58977088403468	-0.0145178779442804	0	1.60428876197896	0
232207.414674	8183317.687062	1	694	0	1	0	1	1	35	0.660445509316226	1	3.80366427230044	2.16415679674747	-0.0727465872269419	-0.95	3.18690338397442	0
232208.89277	8183402.100083	0	693	0	0	0	0	0	29	0.921133918644973	NA	-0.0159242134523129	0.15372837812172	-0.0672303031334443	0	0.220958681255164	0
232208.922583	8183910.14568	1	509	0	1	0	1	0	49	0.636537217230212	0	-0.142707400699418	-0.572291489455659	0.119795722474139	-0.67	-0.0220872119297981	0
232209.690356	8183538.169479	0	529	0	0	0	0	0	36	0.686089343077811	NA	-0.45952574855634	-1.36242770320521	0.0430175632347752	0	-1.40544526643999	0
232209.726845	8183940.705565	1	504	0	0	0	1	0	32	0.755634820921243	0	-2.9439824169921	-2.88272608849586	-0.0538868051374317	-1.14	-1.68883928335843	0
232210.825591	8183868.867025	1	509	0	1	0	1	1	28	0.309847954641286	0	-1.24412443207281	-2.08514861423822	-0.0461578802427699	-0.95	-1.08899073399545	0
232211.661115	8183367.68446	1	693	0	1	0	1	1	46	0.304263951900492	0	0.140097080979237	-1.48047945683734	-0.0112432551079733	-0.95	-0.51923620172937	0
232212.384837	8183480.870342	0	531	0	0	0	0	0	46	0.304263951900492	NA	-6.36708477422091	-4.4129681076774	0.101602531218918	0	-4.51457063889632	0
232216.598153	8183940.655548	1	504	0	0	0	0	0	20	0.875329255579957	0	-0.756248928470391	0.532743049991467	0.0111032050583396	0	0.521639844933128	0
232217.143547	8183912.636089	0	509	0	0	0	0	0	48	0.801607417714555	NA	0.749372744169168	-1.0138771042069	0.0461728838442102	0	-1.06004998805111	0
232218.93767	8183396.88047	1	693	1	1	0	1	0	11	0.812446462590497	1	0.129582011202525	-0.258687255616003	0.0434951651863553	0.01	-0.312182420802359	0
232219.034255	8183476.707373	0	531	0	0	0	0	0	38	0.741206760902317	NA	-2.07643374125193	-3.21892932021759	-0.106546120645746	0	-3.11238319957185	0
232220.262782	8183319.992099	1	694	0	1	0	1	1	4	0.543316311622164	0	1.28367828496624	0.503176628961246	0.00132352357908736	-0.95	1.45185310538216	0
232220.648737	8183784.741804	1	521	0	1	0	1	1	29	0.921133918644973	0	-1.14883172408541	-1.05656507400219	0.0126153669191436	-0.95	-0.119180440921336	0
232221.318336	8183363.952794	1	693	1	0	0	1	0	46	0.304263951900492	0	-1.26233694075679	-2.99023693608098	-0.0696399008964167	-0.46	-2.46059703518457	0
232222.348529	8183941.156475	1	504	0	1	1	0	0	35	0.660445509316226	1	1.37167006147245	1.22270348025561	-0.0104745233132545	0.68	0.553178003568864	0
232223.781201	8183536.159443	1	529	0	1	0	1	0	42	0.795103443180276	0	-3.79189984960229	-3.48757210916776	-0.015053413764518	-0.67	-2.80251869540325	0
232223.802932	8183870.182407	0	509	0	0	0	0	0	35	0.660445509316226	NA	1.22631750872898	0.961380779787037	0.0571222023018145	0	0.904258577485223	0
232226.015225	8183472.52228	1	531	0	1	0	1	0	36	0.686089343077811	0	-4.05526569821243	-4.83440728968408	-0.0715484976552344	-0.67	-4.09285879202884	0
232226.414829	8183392.206712	1	693	0	1	1	1	0	43	0.575272215652628	0	-1.19627499773736	-0.289213709663626	-0.0200274774067572	-0.46	0.190813767743131	0
232226.58073	8183431.845503	1	531	0	0	1	1	0	21	0.772183772256182	0	-4.75836357558512	-3.28120434481081	0.0493095104747435	-0.93	-2.40051385528555	0
232227.506332	8183445.834401	0	531	0	0	0	0	0	46	0.304263951900492	NA	-1.01648848211322	-0.855342497141383	0.0551330498551599	0	-0.910475546996543	0
232228.02391	8183459.32008	1	531	1	0	1	1	0	46	0.304263951900492	0	-3.12613232611438	-3.21909454569294	-0.0231256066817928	-0.25	-2.94596893901115	0
232229.764099	8183915.252417	1	509	0	1	1	1	0	45	0.636991532676493	1	0.0688201336354934	0.0391151530547407	0.134501311121517	-0.46	0.364613841933223	0
232229.893131	8183941.836988	1	504	0	0	0	1	1	43	0.575272215652628	0	0.35620716600358	0.22452800403039	0.106886282690662	-1.42	1.53764172133973	0
232231.998006	8183355.192213	0	693	0	0	0	0	0	6	0.560102199293743	NA	0.669308232227729	0.802375622660165	0.0623828953719382	0	0.739992727288227	0
232235.817408	8183612.955951	0	527	0	0	0	0	0	34	0.627363736905224	NA	-1.65083733160772	-1.2629856298825	-0.0741306156021538	0	-1.18885501428035	0
232236.037799	8183943.885026	1	504	0	1	1	0	0	32	0.755634820921243	0	1.07158130286395	1.1548961834756	0.15920164813956	0.68	0.315694535336045	0
232236.265444	8182791.489736	1	957	0	0	0	0	1	39	0.518423777571013	0	3.69061043355243	3.92095243767521	0.0366556235639729	-0.28	4.16429681411124	0
232236.36209	8183916.289246	1	509	0	0	1	1	0	45	0.636991532676493	0	-5.40754010287403	-5.17061116953945	-0.00284359693042177	-0.93	-4.23776757260903	0
232237.021793	8183385.98912	1	693	0	0	1	1	0	43	0.575272215652628	0	2.3550298691066	1.7421913401419	-0.0855546023870965	-0.93	2.75774594252899	0
232238.491953	8183317.122288	1	694	1	1	1	1	1	28	0.309847954641286	0	-1.20172097587942	0.142760312263032	0.0254782233763481	-0.0600000000000001	0.177282088886684	0
232242.886945	8183784.50702	1	521	0	1	0	1	1	29	0.921133918644973	1	6.6614499149664	6.62922713874739	0.0734737133119814	-0.95	7.50575342543541	0
232242.920153	8183381.573306	1	693	0	1	0	1	1	3	0.680393623974961	1	0.779689791280522	2.45724879180485	0.00853802871346731	-0.95	3.39871076309139	0
232243.206023	8183346.122354	1	693	0	0	0	1	1	28	0.309847954641286	0	-3.86482080753779	-2.84865119655018	0.0855923126517332	-1.42	-1.51424350920192	0
232243.550298	8183944.252143	1	504	0	1	0	1	0	39	0.518423777571013	0	0.369259569539391	-0.345399275552538	-0.192724001546606	-0.67	0.517324725994067	0
232245.1258	8183871.616633	1	509	1	1	0	1	0	49	0.636537217230212	1	1.71396096576311	3.09044434707633	-0.0641328028436579	0.01	3.14457714991999	0
232245.550117	8183411.363363	0	532	0	0	0	0	0	38	0.741206760902317	NA	-7.6319888132051	-6.25622612782913	-0.085685901832631	0	-6.1705402259965	0
232245.99258	8183524.330922	1	528	1	1	0	1	0	21	0.772183772256182	0	-1.06832075740623	-2.79157874676866	0.0447965435521818	0.01	-2.84637529032084	0
232246.101494	8183541.348317	0	528	0	0	0	0	0	38	0.741206760902317	NA	-2.43708475080276	-4.2553473965098	0.01856247608527	0	-4.27390987259508	0
232246.383262	8183917.832898	1	509	0	0	0	1	0	49	0.636537217230212	0	-5.82380846356051	-4.72454356620424	-0.123301193641643	-1.14	-3.4612423725626	0
232246.669027	8183319.546803	1	694	1	1	0	1	1	28	0.309847954641286	1	1.59696043681647	-0.147393165330706	0.0594253612025335	-0.27	0.0631814734667602	0
232247.430663	8182820.133716	0	957	0	0	0	0	0	20	0.875329255579957	NA	1.0270983501334	1.07051815795163	0.0134565366784145	0	1.05706162127322	0
232248.171724	8183530.083316	1	528	1	0	0	1	1	2	0.515221661935523	0	-2.38900576462583	-3.54800155616348	-0.0682024463449176	-0.74	-2.73979910981857	0
232248.561102	8183506.476039	0	528	0	0	0	0	0	36	0.686089343077811	NA	-1.77181195231021	-1.53399904024127	-0.0168967360602721	0	-1.51710230418099	0
232248.882415	8183495.95551	0	528	0	0	0	0	0	34	0.627363736905224	NA	-3.57672524761979	-2.98266341629401	0.0148141473254937	0	-2.9974775636195	0
232248.966178	8183476.42013	1	528	1	1	0	1	0	46	0.304263951900492	0	-6.55210007009412	-7.74040599110142	0.0494559439737819	0.01	-7.7998619350752	0
232249.198614	8183455.565778	0	528	0	0	0	0	0	3	0.680393623974961	NA	-5.35418764296513	-4.53733836504693	0.0400863454180764	0	-4.57742471046501	0
232249.832043	8183515.713084	0	528	0	0	0	0	0	46	0.304263951900492	NA	-1.8519256194333	-1.98816577707938	0.0456896508396833	0	-2.03385542791906	0
232250.579615	8183435.507712	1	528	1	1	1	1	0	36	0.686089343077811	0	-3.22055832632399	-3.77051795258938	0.0445469713706659	0.22	-4.03506492396004	0
232250.716744	8183375.985899	1	693	0	1	0	1	1	29	0.921133918644973	1	1.71528185984862	0.970941728750995	-0.00735145037967533	-0.95	1.92829317913067	0
232251.266746	8183945.06851	1	504	0	1	0	1	0	32	0.755634820921243	0	-0.436225379599488	-1.75160887141501	-0.0346421638797915	-0.67	-1.04696670753521	0
232251.391631	8183465.669765	1	528	0	1	0	1	0	11	0.812446462590497	0	-6.7946769686006	-7.1006061824767	-0.0570158189087658	-0.67	-6.37359036356793	0
232252.206892	8183841.950638	1	521	0	1	0	1	0	46	0.304263951900492	0	-6.38672781904683	-5.83634270097316	-0.0914318700037684	-0.67	-5.07491083096939	0
232252.983995	8183486.032158	1	528	0	1	0	1	1	34	0.627363736905224	0	-4.98187050098756	-5.9493411117137	-0.0969420571707468	-0.95	-4.90239905454295	0
232253.588502	8183617.780532	0	527	0	0	0	0	0	36	0.686089343077811	NA	-3.13119212489649	-3.54918917524662	-0.023906917384496	0	-3.52528225786212	0
232253.963451	8183446.080731	0	528	0	0	0	0	0	21	0.772183772256182	NA	-5.67638938260874	-5.23536734594588	-0.00613627133072919	0	-5.22923107461515	0
232256.398533	8183948.204843	1	504	0	1	0	1	1	43	0.575272215652628	0	-1.27873908322667	-3.60675952373218	-0.0490340654497274	-0.95	-2.60772545828245	0
232257.595781	8183917.179725	1	509	1	1	0	1	0	28	0.309847954641286	0	-0.636079457836669	-2.00355405694162	-0.120858449005441	0.01	-1.89269560793618	0
232258.015797	8183341.494379	0	693	0	0	0	0	0	6	0.560102199293743	NA	2.33537149730923	2.19566238244876	0.140054253100751	0	2.05560812934801	0
232258.018094	8183371.672756	1	693	0	0	0	1	0	6	0.560102199293743	0	-1.49748456741299	-0.879291392926472	-0.0601708112611992	-1.14	0.320879418334727	0
232258.114393	8183538.430715	1	528	0	0	0	1	0	3	0.680393623974961	0	-0.934568009385883	-1.25037317147534	-0.00407287002694865	-1.14	-0.106300301448387	0
232258.929752	8183318.005547	0	694	0	0	0	0	0	29	0.921133918644973	NA	0.408889197084282	-0.937794492873594	-0.0850660649353404	0	-0.852728427938254	0
232261.971599	8183401.314195	0	532	0	0	0	0	0	46	0.304263951900492	NA	-7.99355308200887	-6.82576480749924	0.0776084405514708	0	-6.90337324805071	0
232264.609483	8183368.866443	1	693	0	0	0	1	0	46	0.304263951900492	0	-1.18851209395875	-0.703964357672309	0.0562351065671505	-1.14	0.379800535760541	0
232266.273268	8183919.936485	0	509	0	0	0	0	0	48	0.801607417714555	NA	-3.71923942013047	-3.06059663842954	0.0358603377236428	0	-3.09645697615318	0
232266.881756	8183536.685588	1	528	0	1	0	1	0	3	0.680393623974961	0	-2.92088375694135	-1.80514807337765	0.0484309485066973	-0.67	-1.18357902188434	0
232267.587105	8183320.426552	0	694	0	0	0	0	0	4	0.543316311622164	NA	1.3257287776243	0.116114564059211	-0.0290639150942024	0	0.145178479153413	0
232267.941885	8183948.508018	1	504	0	0	1	1	0	20	0.875329255579957	0	-4.16123223286065	-3.18237271736873	-0.0531345083799128	-0.93	-2.19923820898882	0
232268.684539	8183841.113884	1	521	0	0	1	1	1	27	0.903833664632634	0	-1.24077716006171	-1.7858239429089	0.0361552907759172	-1.21	-0.611979233684817	0
232269.46174	8183866.015548	0	509	0	0	0	0	0	45	0.636991532676493	NA	-1.99078655813852	-0.829403320198431	0.0183103591053337	0	-0.847713679303764	0
232269.896955	8183786.565487	0	521	0	0	0	0	0	6	0.560102199293743	NA	12.2796270716506	11.178878042272	0.0308960710852286	0	11.1479819711868	0
232270.881544	8182836.66858	1	957	1	1	0	1	1	20	0.875329255579957	0	-5.59450797943156	-2.91703662352236	-0.148599717429533	-0.27	-2.49843690609282	0
232273.127726	8183363.75297	1	693	0	1	0	1	1	28	0.309847954641286	0	-1.89243425751472	-3.01943845433898	0.0879029023420944	-0.95	-2.15734135668108	0
232274.016072	8182828.941881	1	957	0	0	0	1	0	20	0.875329255579957	0	-3.234000410651	-2.95787359721698	0.0514627607224877	-1.14	-1.86933635793947	0
232274.691737	8183400.014398	0	532	0	0	0	0	0	36	0.686089343077811	NA	-2.11144239928517	-3.61492679667921	-0.0737764692042412	0	-3.54115032747497	0
232275.045415	8183619.151825	0	527	0	0	0	0	0	46	0.304263951900492	NA	-0.0599770428646205	-2.03365961071139	0.0346525060346057	0	-2.06831211674599	0
232275.31484	8183951.773056	1	504	0	1	0	1	0	39	0.518423777571013	0	-2.94165495122845	-2.20228110201727	0.0338371351339968	-0.67	-1.56611823715127	0
232275.503425	8183342.691926	1	693	1	1	0	1	0	46	0.304263951900492	0	0.195654063906601	-0.837468216840064	-0.0857121907435417	0.01	-0.761756026096522	0
232276.913463	8183920.5475	1	509	0	0	1	1	1	48	0.801607417714555	0	-4.88924424129873	-4.14287753018023	0.053525809000558	-1.21	-2.98640333918078	0
232277.353624	8182822.126402	1	957	0	1	0	1	0	39	0.518423777571013	1	1.00127306548308	0.820532266179963	0.0267497919017903	-0.67	1.46378247427817	0
232278.10776	8183320.488737	0	694	0	0	0	0	0	28	0.309847954641286	NA	2.28514932734315	2.82105922750844	0.144008670348162	0	2.67705055716028	0
232280.431645	8183358.544738	1	693	0	1	1	1	1	29	0.921133918644973	0	-1.56529038993232	-2.36425644862524	0.0216599836238757	-0.74	-1.64591643224911	0
232281.302423	8183538.703794	0	528	0	0	0	0	0	36	0.686089343077811	NA	-4.47316902607454	-4.65759282877362	0.0631011804918114	0	-4.72069400926543	0
232281.997641	8183508.338717	0	528	0	0	0	0	0	21	0.772183772256182	NA	0.546237911532092	1.34762848880628	0.0169322678831032	0	1.33069622092318	0
232282.514185	8183514.824404	1	528	0	0	0	1	0	36	0.686089343077811	0	-2.12149880216592	-0.0876602108311993	0.0675692958109807	-1.14	0.98477049335782	0
232283.028143	8182815.050344	0	957	0	0	0	0	0	43	0.575272215652628	NA	0.426811350514105	0.60481796050698	0.144828290777417	0	0.459989669729563	0
232283.038439	8183392.442494	1	532	0	1	0	1	0	36	0.686089343077811	0	-4.15401207208893	-4.88277136714202	0.086683905678174	-0.67	-4.29945527282019	0
232283.167198	8183530.419126	0	528	0	0	0	0	0	46	0.304263951900492	NA	0.184247200961161	1.27088305388917	-0.0388855605122529	0	1.30976861440142	0
232283.253324	8183953.612553	1	504	0	0	1	1	0	39	0.518423777571013	0	-5.63580110584961	-3.95759004406394	0.0135148245444661	-0.93	-3.0411048686084	0
232283.934211	8183522.085925	0	528	0	0	0	0	0	38	0.741206760902317	NA	-1.39872701256516	-0.765252379100549	0.0891570432926436	0	-0.854409422393192	0
232284.223482	8183497.520095	0	528	0	0	0	0	0	3	0.680393623974961	NA	2.61239846991614	1.39953473122295	0.100226841284819	0	1.29930788993813	0
232285.509817	8183458.005542	0	528	0	0	0	0	0	36	0.686089343077811	NA	-2.57914594227483	-2.0810501029665	-0.0266207851604417	0	-2.05442931780605	0
232285.541903	8183620.730961	0	527	0	0	0	0	0	38	0.741206760902317	NA	-1.66968193343114	-0.0538895064580441	-0.0793778110056725	0	0.0254883045476284	0
232285.576959	8183467.455217	0	528	0	0	0	0	0	38	0.741206760902317	NA	-1.18920025381314	0.0407026928562318	0.028331849872701	0	0.0123708429835307	0
232285.762831	8182849.096723	1	960	0	0	0	1	0	20	0.875329255579957	0	-2.12726310851184	-1.81361803346666	-0.024488227153602	-1.14	-0.649129806313063	0
232286.31174	8183488.012647	0	528	0	0	0	0	0	34	0.627363736905224	NA	-1.3038239348098	-1.93765070347816	-0.0207959797359438	0	-1.91685472374221	0
232286.363832	8183449.283435	1	528	0	1	0	1	1	46	0.304263951900492	0	-2.12469813824188	-3.02825069050215	0.0592795468827362	-0.95	-2.13753023738489	0
232286.655042	8182807.229099	1	957	0	1	1	0	0	32	0.755634820921243	0	-0.705917466041752	-1.45319789609678	0.0901418579513194	0.68	-2.2233397540481	0
232287.106138	8183322.44596	1	694	0	1	0	1	0	3	0.680393623974961	0	-0.586199330305178	0.55707739736302	-0.129868277964196	-0.67	1.35694567532722	0
232287.171777	8183480.131258	0	528	0	0	0	0	0	36	0.686089343077811	NA	-0.480219204294411	-0.936696490981351	0.0348444687705258	0	-0.971540959751877	0
232287.250136	8183472.105748	0	528	0	0	0	0	0	46	0.304263951900492	NA	0.319385414801866	-0.41008684065171	0.101849572600914	0	-0.511936413252624	0
232287.345134	8183438.3445	1	528	0	0	1	1	1	42	0.795103443180276	0	-3.2146320585423	-3.4642713619063	-0.0168488033093187	-1.21	-2.23742255859698	0
232287.353734	8183924.058359	1	509	0	0	1	1	0	35	0.660445509316226	0	-5.93342777039159	-5.67277607291448	-0.16043265243746	-0.93	-4.58234342047702	0
232287.893573	8183955.033522	1	504	0	0	0	1	0	32	0.755634820921243	0	-4.64860170673325	-5.0822525230575	-0.0887730084884346	-1.14	-3.85347951456906	0
232288.976964	8183838.393059	0	521	0	0	0	0	0	4	0.543316311622164	NA	-5.03445189924572	-3.90357273926304	0.0585125523381594	0	-3.9620852916012	0
232290.343762	8182843.184532	0	960	0	0	0	0	0	39	0.518423777571013	NA	-4.34892292670375	-2.85530810388498	-0.000997916978397042	0	-2.85431018690658	0
232290.918629	8183865.531918	0	509	0	0	0	0	0	49	0.636537217230212	NA	-0.225279443646601	-1.02980221518633	0.0149079891637817	0	-1.04471020435011	0
232291.027369	8183413.193867	0	532	0	0	0	0	0	21	0.772183772256182	NA	0.245123272003039	-1.51361990829773	-0.0901717386864237	0	-1.42344816961131	0
232293.022541	8183955.63792	1	504	0	0	0	1	0	39	0.518423777571013	0	-5.04433255877637	-6.13511367578756	-0.0597099879843815	-1.14	-4.93540368780318	0
232293.271453	8182796.835695	1	957	0	0	1	1	0	20	0.875329255579957	0	-3.23241893885015	-3.4108251306844	-0.102291078470453	-0.93	-2.37853405221394	0
232293.644091	8183323.099557	1	694	0	0	0	1	1	29	0.921133918644973	1	0.737734581684398	1.91543075268953	0.0200103654024358	-1.42	3.3154203872871	0
232296.05701	8183926.114377	1	509	0	1	1	1	0	45	0.636991532676493	0	-5.22695961970337	-4.89463157031887	0.00791352753050998	-0.46	-4.44254509784938	0
232296.289036	8182833.093004	1	960	0	0	0	0	0	20	0.875329255579957	0	-0.93458916831282	-1.39626799632447	-0.017508169063212	0	-1.37875982726126	0
232297.252509	8183306.606597	1	694	0	0	0	1	0	6	0.560102199293743	1	1.32575290650104	1.61451803413048	0.132245861616322	-1.14	2.62227217251416	0
232297.653962	8183955.813346	1	504	0	0	0	0	0	43	0.575272215652628	0	-3.6104702159096	-2.86517819249868	-0.0507555597134055	0	-2.81442263278527	0
232297.996165	8183784.694162	1	521	0	1	0	1	1	4	0.543316311622164	1	8.59310105038431	8.34109946761636	0.108554267885702	-0.95	9.18254519973065	0
232300.263724	8183323.917069	1	694	0	0	0	1	1	28	0.309847954641286	0	-0.129289215292388	0.196175779708423	0.0547093860199651	-1.42	1.56146639368846	0
232300.589846	8183376.100056	0	533	0	0	0	0	0	46	0.304263951900492	NA	-4.77528349782358	-2.60736148439701	0.020285940252924	0	-2.62764742464993	0
232301.493138	8183863.602946	0	509	0	0	0	0	0	28	0.309847954641286	NA	-1.33695722488967	-0.274884832696618	0.0812391337948968	0	-0.356123966491515	0
232301.503711	8183924.674519	1	509	0	1	1	1	0	45	0.636991532676493	0	-1.85617878507228	-4.19575617700127	-0.112703415581693	-0.46	-3.62305276141958	0
232301.626727	8183554.260577	0	527	0	0	0	0	0	21	0.772183772256182	NA	-1.28170196840937	-1.32776758782513	-0.0609794896204179	0	-1.26678809820471	0
232302.095795	8183620.670667	0	527	0	0	0	0	0	21	0.772183772256182	NA	1.85381427336647	2.27975291842621	0.0268131901132584	0	2.25293972831295	0
232303.277015	8182827.889041	1	960	0	1	0	1	0	43	0.575272215652628	0	-1.25851104843043	-0.178839961716971	-0.0132827586663029	-0.67	0.504442796949331	0
232303.541049	8182859.915004	1	960	1	0	0	1	0	35	0.660445509316226	0	-2.09642951643603	-1.61127132642379	0.00127963783988616	-0.46	-1.15255096426367	0
232303.820401	8183955.960417	1	504	0	0	0	1	0	39	0.518423777571013	0	-4.25059908779077	-4.46636355765696	0.128718647425267	-1.14	-3.45508220508223	0
232306.905881	8183508.536292	0	527	0	0	0	0	0	3	0.680393623974961	NA	-1.08400254780656	-2.38722015675757	-0.0428694590302284	0	-2.34435069772734	0
232307.031967	8182853.263173	1	960	1	1	0	1	1	4	0.543316311622164	0	-0.95440624042348	-1.12706034108774	0.0242718753206626	-0.27	-0.881332216408399	0
232307.410113	8183322.06314	1	694	0	0	0	1	1	25	0.976136238788008	1	0.627900571568029	0.856116885839262	-0.0593969633598764	-1.42	2.33551384919914	0
232308.45681	8183458.929603	1	527	0	0	0	1	1	36	0.686089343077811	0	-3.35617537096042	-2.99263070429367	0.0117968521687541	-1.42	-1.58442755646243	0
232308.722896	8183540.77197	0	527	0	0	0	0	0	34	0.627363736905224	NA	1.3643760549831	0.0863435909663274	-0.155048158007573	0	0.2413917489739	0
232308.774102	8183440.83147	1	527	0	0	0	1	1	21	0.772183772256182	0	-0.668256342228165	0.074988480598056	0.0546115091990433	-1.42	1.44037697139901	0
232309.541334	8183927.62347	1	509	0	1	0	1	0	35	0.660445509316226	0	-5.00010624293865	-3.83952759658498	-0.0932198089231206	-0.67	-3.07630778766186	0
232309.687414	8183414.286193	1	533	0	1	1	1	1	38	0.741206760902317	0	-8.12373617723725	-8.52137311999093	-0.010524798371587	-0.74	-7.77084832161934	0
232309.959384	8182819.04802	0	960	0	0	0	0	0	20	0.875329255579957	NA	-0.172906431944491	-0.491430184818837	-0.0391254060409335	0	-0.452304778777904	0
232310.033154	8183491.262823	1	527	0	0	1	1	0	3	0.680393623974961	0	-3.29202702206635	-2.97512108956818	-0.0192838120320165	-0.93	-2.02583727753616	0
232310.261955	8183957.965239	1	504	0	0	0	1	0	39	0.518423777571013	0	-3.82081334380797	-5.30322709036507	0.0285249457106835	-1.14	-4.19175203607575	0
232310.275292	8183325.145547	1	694	0	1	0	1	1	28	0.309847954641286	0	1.83343026484932	1.29144353478091	0.037815233835588	-0.95	2.20362830094532	0
232310.38932	8183529.337283	0	527	0	0	0	0	0	38	0.741206760902317	NA	-0.0357921193756109	-0.148378988876607	0.0171802256628685	0	-0.165559214539476	0
232310.412527	8183519.865161	1	527	1	0	1	1	0	21	0.772183772256182	0	-0.512532298707134	-0.911990378154186	-0.100194420924729	-0.25	-0.561795957229456	0
232310.653206	8183371.281751	0	533	0	0	0	0	0	38	0.741206760902317	NA	-0.984364545662374	-0.659286961893459	0.00780606363788031	0	-0.667093025531339	0
232311.004069	8183469.212737	1	527	0	0	0	1	1	21	0.772183772256182	0	-2.8279971648239	-4.44157335886872	0.0252888799062232	-1.42	-3.04686223877494	0
232311.3616	8183479.831003	0	527	0	0	0	0	0	21	0.772183772256182	NA	-1.68220080712132	-0.258555669496604	-0.00302803299842659	0	-0.255527636498177	0
232313.823314	8183416.358278	0	533	0	0	0	0	0	21	0.772183772256182	NA	-5.9446532975888	-5.92232677819829	-0.0189219878048299	0	-5.90340479039346	0
232314.011184	8182842.020429	1	960	0	0	0	0	0	35	0.660445509316226	0	-0.825920013654316	-0.0464030307568114	0.0495294732556294	0	-0.0959325040124408	0
232314.331844	8182622.487311	1	957	0	0	0	1	0	4	0.543316311622164	0	-31.6396921568248	-32.0501103125427	0.0193451864957089	-1.14	-30.9294554990384	0
232315.396232	8183308.915658	1	694	0	0	0	1	1	6	0.560102199293743	0	-2.12228627120428	-1.11444906901726	-0.0323095414868476	-1.42	0.337860472469583	0
232315.466453	8183326.070668	0	694	0	0	0	0	0	29	0.921133918644973	NA	3.48818710234906	4.08563477694902	0.0925771215668838	0	3.99305765538213	0
232315.759795	8183403.17849	0	533	0	0	0	0	0	38	0.741206760902317	NA	-5.51282553285678	-3.27483822101846	-0.0945357525298265	0	-3.18030246848863	0
232316.852289	8183620.675627	0	527	0	0	0	0	0	3	0.680393623974961	NA	5.34208669107268	4.4104031090817	0.0605922292077448	0	4.34981087987396	0
232317.648701	8183961.080408	1	504	0	0	0	0	0	32	0.755634820921243	0	-1.48146608653316	-2.39365960097195	0.185249265108265	0	-2.57890886608021	0
232317.653698	8183914.424293	1	509	0	0	1	1	0	49	0.636537217230212	0	-2.50852084651086	-2.97061968410616	0.0150077537709083	-0.93	-2.05562743787707	0
232317.848342	8183367.248595	0	533	0	0	0	0	0	38	0.741206760902317	NA	-0.124616446188618	-0.762010371118746	0.0462775496367485	0	-0.808287920755494	0
232318.050611	8182810.559105	0	960	0	0	0	0	0	32	0.755634820921243	NA	-1.05198179620152	-3.24358423265083	-0.0263016947017811	0	-3.21728253794905	0
232318.063987	8183927.955712	1	509	0	1	1	1	1	45	0.636991532676493	0	-6.08916758852116	-6.26654193224163	0.0399326888737181	-0.74	-5.56647462111535	0
232319.275848	8182835.309896	0	960	0	0	0	0	0	35	0.660445509316226	NA	-2.00554475539499	0.435139344508372	0.0772341111043608	0	0.357905233404011	0
232319.541614	8183864.742669	0	509	0	0	0	0	0	45	0.636991532676493	NA	-2.91838844360189	-3.50521496106211	-0.240232339411357	0	-3.26498262165075	0
232320.269201	8182870.087371	1	958	0	1	0	1	0	32	0.755634820921243	0	-0.228224469299048	-1.65759980622831	0.0191885462844737	-0.67	-1.00678835251278	0
232320.772485	8183837.605505	0	521	0	0	0	0	0	27	0.903833664632634	NA	-0.422101152067338	-0.15161451299977	-0.0336207046119493	0	-0.11799380838782	0
232322.74671	8183418.85024	1	533	0	0	0	1	1	38	0.741206760902317	0	-7.28518197672255	-7.3379362672416	0.152010620131711	-1.42	-6.06994688737331	0
232322.799872	8183325.13731	0	694	0	0	0	0	0	29	0.921133918644973	NA	1.05471065641397	2.45098343844562	0.112352632424508	0	2.33863080602111	0
232323.507122	8183366.536018	0	533	0	0	0	0	0	46	0.304263951900492	NA	-3.82859408080009	-5.2640641113077	-0.0165754918465438	0	-5.24748861946116	0
232323.568835	8183441.089004	1	527	0	1	0	1	0	36	0.686089343077811	0	-2.18561302396262	-3.173134683385	-0.0128308572825293	-0.67	-2.49030382610248	0
232323.585713	8183961.85306	1	504	0	1	0	1	0	39	0.518423777571013	0	-4.91569902495741	-4.18912392576201	-0.152107986611275	-0.67	-3.36701593915073	0
232325.792014	8182807.557632	1	960	0	0	0	1	0	35	0.660445509316226	0	-1.30182028648421	-3.67447963044238	0.0770621096603003	-1.14	-2.61154174010268	0
232326.109876	8182826.606243	1	960	0	0	0	0	0	35	0.660445509316226	0	-0.571840206967194	-0.683163990982079	-0.0628399646839065	0	-0.620324026298172	0
232327.312985	8183795.011196	1	521	0	1	0	1	0	6	0.560102199293743	0	-7.2641819229216	-5.69014799545363	-0.0182722784399224	-0.67	-5.00187571701371	0
232328.53669	8182794.579974	1	960	0	1	0	0	0	43	0.575272215652628	0	-5.8970571253454	-4.86970471754788	-0.0660362492198641	0.47	-5.27366846832801	0
232329.555291	8183419.04697	0	533	0	0	0	0	0	3	0.680393623974961	NA	-4.74646960789828	-5.59958447103986	-0.0726429151958345	0	-5.52694155584403	0
232329.6191	8183325.079948	1	694	0	0	1	1	1	44	0.576459879430835	0	3.62442347518249	2.22730907205055	-0.0249473732987529	-1.21	3.4622564453493	0
232329.657471	8182818.935757	1	960	0	0	1	1	1	43	0.575272215652628	0	-2.80162386355255	-3.40291993722958	0.0641757423299736	-1.21	-2.25709567955956	0
232329.898977	8182863.311323	1	958	0	1	0	1	0	32	0.755634820921243	0	-1.70632300851857	-2.20254678609715	0.125260441381169	-0.67	-1.65780722747832	0
232330.99047	8182739.456507	0	957	0	0	0	0	0	43	0.575272215652628	NA	-0.268333711459834	-1.64078775571355	-0.0567720969538168	0	-1.58401565875973	0
232331.384596	8183970.445832	1	504	0	1	0	0	0	43	0.575272215652628	0	-0.174803046879704	1.48529102993099	-0.0563913319138976	0.47	1.07168236184488	0
232332.717661	8183571.067976	0	527	0	0	0	0	0	38	0.741206760902317	NA	1.80003699766248	1.23889615341313	-0.0200720357921175	0	1.25896818920525	0
232332.810166	8183598.749951	0	527	0	0	0	0	0	36	0.686089343077811	NA	3.45782388781648	4.20666966468104	-0.017169062340417	0	4.22383872702146	0
232333.05695	8183605.945195	0	527	0	0	0	0	0	34	0.627363736905224	NA	5.84677208958724	5.21407012690886	-0.0128881463034047	0	5.22695827321227	0
232333.230262	8183581.285233	0	527	0	0	0	0	0	46	0.304263951900492	NA	3.85179210345803	3.66244646703071	0.0493040373379495	0	3.61314242969276	0
232333.575136	8182784.999908	1	960	0	0	0	0	0	35	0.660445509316226	0	-2.20037191341805	-2.39956539183292	-0.0110925266081107	0	-2.38847286522481	0
232333.740384	8183357.937107	1	533	0	1	1	1	0	3	0.680393623974961	0	-3.07858216681099	-3.68188304877236	-0.0497885537183292	-0.46	-3.17209449505403	0
232333.865492	8183561.360227	1	527	0	0	0	1	0	11	0.812446462590497	1	0.0268142072107293	0.904000163102929	-0.106251323984309	-1.14	2.15025148708724	0
232335.082132	8183540.49821	0	527	0	0	0	0	0	34	0.627363736905224	NA	-1.11929838662068	-1.23195020156919	-0.0886100837543183	0	-1.14334011781487	0
232335.379031	8183550.924009	1	527	0	1	0	1	0	11	0.812446462590497	1	1.34986224803501	1.25035304712632	0.188420521516097	-0.67	1.73193252561023	0
232335.508091	8183621.920316	0	527	0	0	0	0	0	3	0.680393623974961	NA	5.03160979759771	4.57621418732223	0.0057710359414826	0	4.57044315138075	0
232335.548088	8183321.000375	1	694	0	0	0	1	1	44	0.576459879430835	1	0.880303061448961	0.958529950490094	0.097280065224596	-1.42	2.2812498852655	0
232336.055792	8183419.185377	1	533	0	0	0	1	1	38	0.741206760902317	0	-6.54644034726693	-6.06702712138404	-0.0667612752869431	-1.42	-4.5802658460971	0
232336.180297	8182809.872368	1	960	0	0	0	1	0	4	0.543316311622164	0	-3.80346761414084	-5.08559854718366	0.0235435817251806	-1.14	-3.96914212890884	0
232336.331372	8183531.494102	0	527	0	0	0	0	0	36	0.686089343077811	NA	-1.87048580151032	-1.84252361257855	0.0454321400470421	0	-1.88795575262559	0
232336.432524	8183310.536934	1	694	0	0	0	1	1	6	0.560102199293743	0	2.8428751171368	3.4595334358176	0.0630747479683752	-1.42	4.81645868784923	0
232338.142266	8183368.814968	1	533	0	0	0	1	0	46	0.304263951900492	0	-6.68701593966046	-5.40188806904487	0.0449526411801548	-1.14	-4.30684071022503	0
232338.610515	8183491.668788	0	527	0	0	0	0	0	46	0.304263951900492	NA	-5.41783047544035	-3.34673342713221	-0.0710654999408168	0	-3.2756679271914	0
232339.136906	8182730.210186	1	957	0	1	0	1	0	39	0.518423777571013	0	0.627867397746833	-1.03199485129369	0.0493986549145773	-0.67	-0.411393506208268	0
232339.371426	8183510.142501	1	527	0	1	0	1	0	36	0.686089343077811	0	-2.72840280763925	-1.80649052403142	-0.0547029823964511	-0.67	-1.08178754163497	0
232339.374926	8183521.267296	0	527	0	0	0	0	0	36	0.686089343077811	NA	0.644231821376894	-0.872731549271042	-0.0609133818657254	0	-0.811818167405317	0
232340.545651	8183970.314284	1	504	0	0	0	1	0	43	0.575272215652628	0	-0.961169466175465	-1.27210390112991	-0.061030744400531	-1.14	-0.0710731567293785	0
232340.723173	8183500.25938	1	527	1	1	0	1	0	36	0.686089343077811	1	0.157640766098998	-1.00850902186284	-0.0822936674233569	0.01	-0.936215354439486	0
232341.212847	8183468.468631	0	527	0	0	0	0	0	46	0.304263951900492	NA	-2.72819384916837	-2.00660082095597	-0.148984247554554	0	-1.85761657340142	0
232341.275379	8183387.294524	1	533	0	0	0	1	0	21	0.772183772256182	0	-6.58596413589366	-5.24798253090426	0.00538054409380851	-1.14	-4.11336307499807	0
232341.337891	8182801.815314	1	960	0	1	0	0	0	43	0.575272215652628	0	-2.99533319052902	-3.69056296852654	0.0746800572931901	0.47	-4.23524302581973	0
232341.759141	8182842.783428	1	958	0	0	0	1	0	32	0.755634820921243	0	-5.42051083824556	-5.79776753485898	-0.141232368084727	-1.14	-4.51653516677425	0
232341.80615	8183479.5239	0	527	0	0	0	0	0	38	0.741206760902317	NA	-1.66786541560639	-2.2609673870852	0.0749516077526448	0	-2.33591899483785	0
232343.035184	8183317.733333	1	694	0	0	0	1	1	44	0.576459879430835	1	2.94095427591024	3.09868580871993	0.111350463163289	-1.42	4.40733534555664	0
232343.366613	8182546.057177	0	962	0	0	0	0	0	35	0.660445509316226	NA	-1.89934700825771	-1.15682580960566	0.120541480160283	0	-1.27736728976594	0
232344.030568	8183407.760859	0	533	0	0	0	0	0	36	0.686089343077811	NA	-2.80256776241123	-4.57115742078784	-0.0188359627680229	0	-4.55232145801981	0
232344.037732	8183937.758684	1	479	0	0	0	1	1	13	0.826055633883912	0	-1.59701725076058	-1.89300084164552	-0.0561292295468687	-1.42	-0.41687161209865	0
232344.415777	8183378.099375	1	533	0	0	1	1	0	46	0.304263951900492	0	-8.38726566022149	-5.88896739429141	-0.00190291155712645	-0.93	-4.95706448273428	0
232344.711382	8182793.80052	1	960	0	1	0	1	1	35	0.660445509316226	0	-1.48392562270088	-1.57520922237825	-0.0836655636152964	-0.95	-0.541543658762958	0
232344.928238	8183396.887961	1	533	0	0	0	1	1	21	0.772183772256182	0	-7.80052900301054	-8.45981596053104	0.0867547520220745	-1.42	-7.12657071255311	0
232345.18451	8183456.339945	0	527	0	0	0	0	0	21	0.772183772256182	NA	-1.55220394442478	-2.58620539845722	-0.0605604397948991	0	-2.52564495866232	0
232345.313837	8183417.126424	0	533	0	0	0	0	0	34	0.627363736905224	NA	-4.6453624689451	-4.34661574590902	0.0213713582353264	0	-4.36798710414435	0
232345.424745	8182722.063451	1	957	0	0	0	1	1	4	0.543316311622164	0	-1.36389993408094	-0.909574030148542	0.0234625215138144	-1.42	0.486963448337644	0
232346.5037	8183439.891094	0	527	0	0	0	0	0	3	0.680393623974961	NA	-0.269421952636083	-2.69147887287805	0.0342396633611784	0	-2.72571853623923	0
232347.294829	8182831.485701	0	958	0	0	0	0	0	43	0.575272215652628	NA	-3.38411087952909	-3.07875012706128	0.168240375038118	0	-3.2469905020994	0
232347.570331	8183857.818184	0	479	0	0	0	0	0	27	0.903833664632634	NA	2.62835091429167	-0.0302694767000511	0.157829793095056	0	-0.188099269795107	0
232347.771893	8183313.050734	1	694	0	0	0	1	1	44	0.576459879430835	0	2.25354626848857	2.18785342740244	0.0454096070457483	-1.42	3.56244382035669	0
232348.672297	8183922.682114	1	479	0	0	0	1	0	18	0.431814007250742	0	-3.36878191712747	-2.07644861006124	0.0452342120383228	-1.14	-0.981682822099567	0
232348.773555	8183868.950587	1	479	0	0	1	1	1	44	0.576459879430835	0	-6.58261668982909	-4.58875108653961	0.0238549076990794	-1.21	-3.40260599423869	0
232349.265995	8183974.407635	1	504	0	0	0	1	0	32	0.755634820921243	0	-3.1702723226128	-3.95266464156939	0.0707054066591135	-1.14	-2.8833700482285	0
232349.35108	8182716.380271	1	957	0	0	0	1	1	4	0.543316311622164	0	-1.52675461949619	0.0333471650990513	-0.0305384058985874	-1.42	1.48388557099764	0
232349.406316	8183797.338716	1	480	0	0	1	1	1	38	0.741206760902317	0	-4.7417067700599	-5.53725087510825	0.025984116117299	-1.21	-4.35323499122555	0
232349.454474	8183802.436377	1	480	0	1	0	1	0	18	0.431814007250742	0	-3.10573879720756	-3.69601954949554	-0.138682606304192	-0.67	-2.88733694319135	0
232350.190052	8183915.420303	1	479	0	1	0	1	0	13	0.826055633883912	0	-1.97026991219883	-1.51476080964402	0.150623522622969	-0.67	-0.995384332266987	0
232350.706721	8183792.981576	1	480	0	1	1	1	1	44	0.576459879430835	0	-2.75964110372845	-3.44344562770281	-0.0907198505937129	-0.74	-2.61272577710909	0
232351.081727	8183836.510237	0	480	0	0	0	0	0	18	0.431814007250742	NA	-1.64504837354951	-0.192684081766698	-0.0129111713217008	0	-0.179772910444997	0
232351.832386	8183877.591127	1	479	1	1	0	1	0	3	0.680393623974961	0	-2.13202456989634	-2.53794589310821	0.0897031805762018	0.01	-2.63764907368441	0
232351.889042	8183887.439234	0	479	0	0	0	0	0	2	0.515221661935523	NA	-1.06189214707573	-0.829138576517558	-0.00695106342483376	0	-0.822187513092724	0
232352.169281	8183816.071406	1	480	0	1	0	1	1	27	0.903833664632634	0	-3.23106139304016	-3.26623927169094	-0.0284967522615303	-0.95	-2.28774251942941	0
232352.740016	8182821.269195	1	958	1	1	1	1	0	20	0.875329255579957	0	-6.82822196143308	-5.97883950074472	0.000965150926434842	0.22	-6.19980465167115	0
232353.171339	8183896.86478	1	479	0	1	1	1	1	27	0.903833664632634	0	-2.02571758419973	-2.33714143490902	0.184809171553457	-0.74	-1.78195060646248	0
232353.182838	8183907.034518	1	479	0	0	0	1	1	13	0.826055633883912	0	-6.6051645916353	-5.1600773779483	-0.074098036461281	-1.42	-3.66597934148702	0
232353.483355	8183767.686564	0	480	0	0	0	0	0	2	0.515221661935523	NA	-1.80103921220273	-2.46785252343989	0.0119084597239638	0	-2.47976098316386	0
232353.955966	8182555.043082	1	962	0	0	0	0	0	32	0.755634820921243	0	-2.30995488003784	-2.04347820090446	-0.0755447858946476	0	-1.96793341500981	0
232354.077421	8182744.428898	1	959	0	1	1	1	1	43	0.575272215652628	0	1.96542824836244	0.982314546412933	0.069673165244825	-0.74	1.65264138116811	0
232354.367106	8183788.329942	1	480	0	0	0	1	1	44	0.576459879430835	0	-4.71487520736297	-4.3326013852905	-0.0936974267174392	-1.42	-2.81890395857306	0
232354.758178	8183756.747866	0	480	0	0	0	0	0	11	0.812446462590497	NA	-3.81785136961877	-3.5538195238582	-0.173076297587988	0	-3.38074322627021	0
232354.801572	8183732.384777	1	481	1	1	1	1	0	11	0.812446462590497	0	-3.36683266779296	-1.80596885473469	-0.0374966270311061	0.22	-1.98847222770358	0
232355.048851	8183347.470526	1	534	0	1	1	1	1	3	0.680393623974961	0	-0.246848258638145	-0.758130250185621	-0.0114674031000633	-0.74	-0.00666284708555742	0
232355.258719	8183783.715023	1	480	0	0	0	1	0	13	0.826055633883912	0	-2.65069002995199	-2.68769624255164	0.147312831499322	-1.14	-1.69500907405097	0
232355.910707	8182710.143288	1	957	0	0	0	0	0	43	0.575272215652628	0	-0.0826375866801057	-1.05790781514434	-0.104412172810303	0	-0.953495642334033	0
232355.940028	8183777.827564	1	480	0	0	0	1	0	13	0.826055633883912	0	-3.4904602315773	-1.63647357907159	-0.100310772062579	-1.14	-0.396162807009009	0
232356.202455	8183942.790363	1	479	0	0	0	1	0	11	0.812446462590497	0	-2.58167709861043	-3.20013476429641	0.0425066645561154	-1.14	-2.10264142885252	0
232356.621499	8183657.757305	1	481	0	0	0	1	0	6	0.560102199293743	0	-3.06832763434465	-4.28736858956392	-0.0219090518053965	-1.14	-3.12545953775852	0
232358.093523	8183981.48138	1	504	0	1	0	1	0	32	0.755634820921243	0	-1.62281639162831	-2.67255574987388	-0.11171517375537	-0.67	-1.89084057611851	0
232358.711582	8183861.053132	0	479	0	0	0	0	0	18	0.431814007250742	NA	-2.61675144572601	-1.86284831941681	0.107471030709759	0	-1.97031935012657	0
232359.753924	8182699.579123	1	957	0	1	1	0	0	43	0.575272215652628	0	0.219068827682188	-0.53629806624546	-0.0795207166817167	0.68	-1.13677734956374	0
232359.895155	8183835.07241	1	480	0	0	1	1	0	13	0.826055633883912	0	-2.55831818117671	-3.67400020634217	0.0722029164909507	-0.93	-2.81620312283312	0
232359.992877	8183725.061765	0	481	0	0	0	0	0	27	0.903833664632634	NA	-1.68632823384612	-1.48621520130741	0.0914207068308794	0	-1.57763590813829	0
232360.462585	8182734.829562	1	959	0	0	0	1	0	35	0.660445509316226	0	-2.52683870210718	-0.492880629079451	0.0543206242122159	-1.14	0.592798746708333	0
232360.576672	8182520.161558	1	963	1	0	1	1	0	35	0.660445509316226	0	-5.43637664685808	-5.14135109496352	-0.0908872655940009	-0.25	-4.80046382936952	0
232360.788346	8183715.095158	1	481	0	1	0	1	0	18	0.431814007250742	0	-2.30447347988456	-3.63803124202271	-0.0178742580651541	-0.67	-2.95015698395755	0
232360.908373	8183697.435501	1	481	1	0	1	1	0	18	0.431814007250742	0	-4.54223844732259	-3.77886763449515	-0.0497968749525786	-0.25	-3.47907075954257	0
232361.009712	8183619.548254	0	536	0	0	0	0	0	38	0.741206760902317	NA	-1.03313536088792	-0.370383054370287	0.0594560672695002	0	-0.429839121639787	0
232361.094229	8183687.307592	1	481	0	1	0	1	0	3	0.680393623974961	0	-3.91484686186831	-4.29117541416969	-0.110297194450998	-0.67	-3.51087821971869	0
232361.17097	8183705.348041	1	481	0	1	0	1	1	44	0.576459879430835	0	-1.30899928221421	-2.31697588572922	0.0447432727931035	-0.95	-1.41171915852233	0
232361.287221	8183676.790762	1	481	0	1	0	1	1	38	0.741206760902317	0	-2.77936117259755	-4.21968752708701	-0.0126492731953747	-0.95	-3.25703825389163	0
232361.486165	8182809.383232	1	958	0	0	0	1	1	43	0.575272215652628	0	-8.48251752676318	-7.866751881269	-0.0928630206707667	-1.42	-6.35388886059823	0
232361.853702	8183337.284159	0	534	0	0	0	0	0	3	0.680393623974961	NA	-0.570471238720421	-1.62408997252179	0.085602885209743	0	-1.70969285773153	0
232363.503559	8182691.305589	0	957	0	0	0	0	0	32	0.755634820921243	NA	-0.84843516746764	-1.5801784621361	0.015294095177039	0	-1.59547255731314	0
232364.347981	8183357.151815	0	534	0	0	0	0	0	21	0.772183772256182	NA	-5.29675994062353	-2.53628570237243	-0.113379804290555	0	-2.42290589808187	0
232364.356896	8183658.525002	1	481	0	0	1	1	1	13	0.826055633883912	0	-4.1067501432552	-5.3094016661858	-0.110994525332043	-1.21	-3.98840714085375	0
232365.270504	8182558.444747	1	962	0	1	0	1	0	35	0.660445509316226	0	-1.16967530904609	-2.75346783667947	0.0429489623008234	-0.67	-2.12641679898029	0
232365.456171	8183734.2652	1	481	0	1	0	1	0	44	0.576459879430835	0	-1.26525873782853	-0.786053499718106	0.0320155497659242	-0.67	-0.14806904948403	0
232366.101442	8183335.173826	0	534	0	0	0	0	0	21	0.772183772256182	NA	-3.31118906714845	-2.04115677069525	0.0113794926910437	0	-2.0525362633863	0
232366.785019	8183809.614846	1	480	1	1	0	1	0	44	0.576459879430835	0	-2.42081005209854	-1.99480623224755	-0.0666871730897834	0.01	-1.93811905915777	0
232367.006619	8183758.289691	1	480	1	1	0	1	1	27	0.903833664632634	0	-6.79117867103204	-5.11372250719527	-0.0457710407256136	-0.27	-4.79795146646966	0
232367.022455	8182728.380419	1	959	0	1	0	0	0	39	0.518423777571013	0	-1.29752218423352	-1.46037392036665	-0.11928092480955	0.47	-1.8110929955571	0
232367.354667	8183863.372028	1	479	0	1	0	1	1	27	0.903833664632634	0	-2.42716862065104	-2.38825986970371	0.0484491173260143	-0.95	-1.48670898702972	0
232367.433476	8183524.715972	0	535	0	0	0	0	0	36	0.686089343077811	NA	-5.34649835434836	-4.41663082802311	0.0509018507719703	0	-4.46753267879508	0
232367.87553	8182799.676884	0	958	0	0	0	0	0	39	0.518423777571013	NA	-2.19976388452536	-3.06041657645525	0.00366163304901232	0	-3.06407820950426	0
232368.347963	8183984.143167	1	504	0	1	0	1	0	43	0.575272215652628	0	-0.636702230693892	-2.07562652385359	-0.104184081396883	-0.67	-1.30144244245671	0
232368.356704	8183949.584549	1	479	0	1	0	1	1	27	0.903833664632634	0	-0.927500255315184	-1.4060086734134	0.0017900934798723	-0.95	-0.457798766893269	0
232368.56904	8183481.862417	0	535	0	0	0	0	0	36	0.686089343077811	NA	0.515771112840271	0.92947752445432	-0.00286175221613773	0	0.932339276670458	0
232368.768931	8183445.017913	0	535	0	0	0	0	0	34	0.627363736905224	NA	-2.93784121795876	-0.896522948991278	0.199477962753392	0	-1.09600091174467	0
232369.41272	8183531.324445	1	535	0	1	0	1	1	34	0.627363736905224	0	-4.82261710053653	-4.08657343273346	0.0170623327230021	-0.95	-3.15363576545646	0
232369.443422	8183454.567072	0	535	0	0	0	0	0	34	0.627363736905224	NA	-0.468975187110656	-1.39241303760704	-0.0155565212897878	0	-1.37685651631725	0
232369.521286	8183512.870433	1	535	0	0	0	1	1	21	0.772183772256182	0	-3.97561672479422	-4.70049422484929	0.0989881025614402	-1.42	-3.37948232741073	0
232369.607002	8183471.277826	0	535	0	0	0	0	0	34	0.627363736905224	NA	-0.560788152066636	-0.678846697125771	0.131537109640561	0	-0.810383806766331	0
232369.63987	8182507.383728	1	963	0	0	0	1	0	32	0.755634820921243	0	-6.08663247481036	-5.72424549698789	0.134367057431441	-1.14	-4.71861255441933	0
232370.113061	8183541.624554	0	535	0	0	0	0	0	38	0.741206760902317	NA	1.58195292104327	1.92648130593105	-0.0508578807906559	0	1.9773391867217	0
232370.25311	8183501.680936	0	535	0	0	0	0	0	36	0.686089343077811	NA	0.167052069854721	-1.21852975445585	0.00777836969111339	0	-1.22630812414697	0
232370.374496	8182754.030583	1	959	0	0	1	0	0	39	0.518423777571013	0	1.35567327195027	0.591682247637874	0.0565601120944899	0.21	0.325122135543384	0
232370.39372	8183834.177924	1	480	0	1	0	1	1	38	0.741206760902317	0	-3.61993066864978	-3.97122588859532	-0.0201012321339115	-0.95	-3.0011246564614	0
232370.410045	8183328.251687	0	534	0	0	0	0	0	36	0.686089343077811	NA	-2.05490689996772	-1.63240314388024	-0.0706378889986274	0	-1.56176525488161	0
232370.490803	8183567.684265	1	536	0	1	0	1	1	21	0.772183772256182	1	2.0263590731638	2.52027517802284	-0.0332422924351436	-0.95	3.50351747045799	0
232370.774541	8183463.08851	0	535	0	0	0	0	0	3	0.680393623974961	NA	-1.94654995964488	-1.72439444245252	-0.0538892862649219	0	-1.6705051561876	0
232371.236914	8183657.683815	1	481	0	0	0	1	0	11	0.812446462590497	0	-4.78662915837182	-4.31158652461188	-0.00526428454163149	-1.14	-3.16632224007025	0
232371.290734	8182720.042428	1	959	0	0	0	0	0	35	0.660445509316226	0	-0.0342687695776394	-0.0116057352024537	0.00996402171569778	0	-0.0215697569181514	0
232371.378839	8183365.747148	1	534	0	0	0	1	1	3	0.680393623974961	0	-0.786393256150035	-1.43387705120297	-0.111815568588583	-1.42	0.09793851738561	0
232371.761515	8183488.808207	0	535	0	0	0	0	0	46	0.304263951900492	NA	-0.722176448245612	-1.77506011174845	0.0172450371642912	0	-1.79230514891274	0
232372.098426	8183383.793092	0	534	0	0	0	0	0	34	0.627363736905224	NA	-2.16771555916298	-3.0795123889824	-0.0170897951972667	0	-3.06242259378514	0
232372.148067	8182682.051608	1	957	0	0	0	0	0	43	0.575272215652628	0	-1.04437118366668	-0.877087218541688	0.15016290697618	0	-1.02725012551787	0
232372.307632	8183419.697928	0	534	0	0	0	0	0	21	0.772183772256182	NA	-7.9403791493983	-7.42874910912626	-0.0776916960488117	0	-7.35105741307745	0
232372.441424	8183375.806646	0	534	0	0	0	0	0	3	0.680393623974961	NA	-2.67791283500976	-1.29995324332138	0.00385157939564668	0	-1.30380482271702	0
232372.549396	8183388.892026	0	534	0	0	0	0	0	36	0.686089343077811	NA	-2.03946828395365	-1.90942171222999	0.0969361135917985	0	-2.00635782582179	0
[truncated: 11,630 more rows]
