# Supplementary material for: The Effects of City Streets on an Urban Disease Vector
Source: PLoS Comput Biol. 2013 Jan 17;9(1):e1002801. doi: 10.1371/journal.pcbi.1002801 (PMC3547802; doi:10.1371/journal.pcbi.1002801)
Supplement: Data S1 — Annotated code in R with data. Two datasets are given. One corresponds to the original, de-identified data (realData.R) where spatial relationships are given through the distance matrix between points. The second dataset (JitteredDataPaucarpata.csv) corresponds to a generated dataset having the same spatial characteristics as the original dataset. The given examples with this second dataset (example_structuredMI.R and example_fit_GMRF.R) provide a model for application of these methods to new datasets. Please see the README file for details. Updated code can be accessed through github: https://github.com/cbarbu/spatcontrol. (ZIP) [file pcbi.1002801.s001.zip › cityStreetsUrbanDisease/example_fit_GMRF.R]

##############
# Example of use of the MCMC 
##############
# As this code is continually developped 
# request for an updated version are welcome at corentin.barbu [gmail]
# get necessary functions
source("spatcontrol.R",local=TRUE)

#==================
# Data preparation
#==================
# simulation name (for use with sec_launch.sh)
nameSimul<-"firstFullOnGenerated"

# effect of streets assessment on Paucarpata (Barbu 2012)
# db<-read.csv("OriginalDataPaucarpata.csv")
db<-read.csv("JitteredDataPaucarpata.csv")
# Nota: the format of these data is not "perfect" on purpose
#       to remind important "checks" in the cleaning up of data
#       in addition, duplicates should be avoided as the behavior 
#       is undefined if there are duplicated locations

# avoid a number of miscodifications
db<-set_to(db,init=c("NULL"),final=0)

# avoid geographic unknowns
db<-db[which(!is.na(db$X)),]

# # Careful: setting the names is required by extrapol.spatautocorel()
# db<-changeNameCol(db,"easting","X") # from "easting" to "X"
# db<-changeNameCol(db,"northing","Y")
# db<-changeNameCol(db,"infested","positive")
# db<-changeNameCol(db,"open","observed")
# db<-changeNameCol(db,"cityBlockNum","GroupNum")
# db<-changeNameCol(db,"inspector","IdObserver")

# avoid NAs in positive
db$positive[which(is.na(db$positive))]<-0

# overview
plot(db$X,db$Y,col=db$fitSet+1,asp=1)
with(db[which(db$positive==1),],lines(X,Y,col="yellow",type="p"))
legend("bottomleft",c("fitting dataset","validation dataset","infested"),col=c("red","black","yellow"),pch=1)

#==================
## Computations
#==================
# the calculations performed by fit.spatautocorel 
# are to a large extent determined by what you feed it in "db"
# if IdObserver it will account for differences between observers
# if GroupNum it will account for groups such as city-blocks

# # extrapol infestation probabilities in non-observed using parameters 
# # in "parameters_extrapol.R"
# updated<-extrapol.spatautocorel(db=db)

# fit the spatial autocorrelation and extrapol to non-observed 
# in the testing set
set.seed(777) # to be able to reproduce the results

# # fit only the cofactors, with a random error term
# # No option yet to fit the intercept so this is probably not what you want to do
# dbFit<-fit.spatautocorel(db=db[which(db$fitSet==1 & db$observed==1),-which(names(db) %in% c("GroupNum","IdObserver","X","Y"))],cofactors=c("CU","PE","oanimal","I.NO","P.NO"),nbiterations=-1,threshold=50,nocheck=FALSE,kern="exp",use.v=TRUE)


# Full

dbFit<-fit.spatautocorel(db=db[which(db$fitSet==1),],nbiterations=600,cofactors=c("CU","PE","oanimal","I.NO","P.NO"))
# Nota: for a reasonable fit you should better use nbiterations=500000 or -1 
# for autostopping

samples<-trace.mcmc()
estimates<-posteriors.mcmc(samples=samples,dbFit=dbFit)
summary.spatcontrol(estimates=estimates)


##### visualizing maps
par(mfrow=c(2,3))
plot_reel(dbFit$X,dbFit$Y,dbFit$positive,base=0,top=1,main="Data")
plot_reel(dbFit$X,dbFit$Y,dbFit$p.i,base=0,top=1,main="Probability of being positive")
plot_reel(dbFit$X,dbFit$Y,dbFit$est.u,base=0,top=1,main="Estimated spatial component")
plot_reel(dbFit$X,dbFit$Y,dbFit$est.v+dbFit$est.c,base=0,top=1,main="Estimated non-spatial component")
plot_reel(dbFit$X,dbFit$Y,dbFit$est.obs,base=0,top=1,main="Estimated observation quality")
